# Supplementary material for: Aβ-induced mitochondrial dysfunction in neural progenitors controls KDM5A to influence neuronal differentiation
Source: Exp Mol Med. 2022 Sep 2;54(9):1461–71. doi: 10.1038/s12276-022-00841-w (PMC9534996; doi:10.1038/s12276-022-00841-w)
Supplement: Supplementary file 2 — Dataset 1 [file 12276_2022_841_MOESM2_ESM.xlsx]

## Sheet: Global
Supplementary Data 1. List of 499 DEPs and 236 DPpeptides Differentially Expressed in LV-mitoAβ Hippocampus Compared to LV-GFP Hippocampus
Protein annotations			Gene annotations							Number of DE Unique peptides		DEP testing		GOBP related genes
Index	Protein	Uniprot	GeneID	Symbol	Description	GOBP	GOCC	GOMF	KEGG	Up	Down	Up/Down	FC	neurogenesis	transport	vesicle-mediated transport	axonogenesis	cytoskeleton organization	synaptic signaling	cell adhesion	synapse organization	regulation of synaptic plasticity	learning or memory	synaptic transmission, glutamatergic	generation of precursor metabolites and energy	cell death	proteolysis	cell-matrix adhesion	response to wounding	cellular response to stress	angiogenesis	calcium ion transport	MAPK cascade	insulin secretion	brain development	substantia nigra development	developmental maturation	cell migration	NADH metabolic process	transmission of nerve impulse	response to oxidative stress	long-term synaptic potentiation	ATP metabolic process	response to axon injury	memory	fatty acid catabolic process	axon development
1	sp|Q4V9W2|SR1IP_MOUSE	Q4V9W2	67288	Srek1ip1	splicing regulatory glutamine/lysine-rich protein 1interacting protein 1(Srek1ip1)	GO:0006397~mRNA processing,GO:0008380~RNA splicing,	0	GO:0003676~nucleic acid binding,GO:0008270~zinc ion binding,GO:0046872~metal ion binding,	0	2	0	U	1.71285	0	0	0	0	0	0	0	0	0	0	0	0	0	0	0	0	0	0	0	0	0	0	0	0	0	0	0	0	0	0	0	0	0	0
2	sp|Q9DBJ1|PGAM1_MOUSE	Q9DBJ1	18648	Pgam1	phosphoglycerate mutase 1(Pgam1)	GO:0006094~gluconeogenesis,GO:0006096~glycolytic process,GO:0006110~regulation of glycolytic process,GO:0008152~metabolic process,GO:0043456~regulation of pentose-phosphate shunt,GO:0045730~respiratory burst,	GO:0005634~nucleus,GO:0005737~cytoplasm,GO:0005829~cytosol,GO:0016020~membrane,GO:0043209~myelin sheath,GO:0070062~extracellular exosome,	GO:0003824~catalytic activity,GO:0004082~bisphosphoglycerate mutase activity,GO:0004083~bisphosphoglycerate 2-phosphatase activity,GO:0004619~phosphoglycerate mutase activity,GO:0016787~hydrolase activity,GO:0016853~isomerase activity,GO:0016868~intramolecular transferase activity, phosphotransferases,GO:0019901~protein kinase binding,GO:0046538~2,3-bisphosphoglycerate-dependent phosphoglycerate …	mmu00010:Glycolysis / Gluconeogenesis,mmu00260:Glycine, serine and threonine metabolism,mmu01100:Metabolic pathways,mmu01130:Biosynthesis of antibiotics,mmu01200:Carbon metabolism,mmu01230:Biosynthesis of amino acids,mmu04922:Glucagon signaling pathway,mmu05230:Central carbon metabolism in cancer,	2	0	U	1.48379	0	0	0	0	0	0	0	0	0	0	0	1	0	0	0	0	0	0	0	0	0	0	0	0	0	0	0	0	0	1	0	0	0	0
3	tr|D3YYY8|D3YYY8_MOUSE	D3YYY8	622434	Arhgef26	Rho guanine nucleotide exchange factor (GEF) 26(Arhgef26)	GO:0001886~endothelial cell morphogenesis,GO:0035023~regulation of Rho protein signal transduction,GO:0097178~ruffle assembly,	0	GO:0005089~Rho guanyl-nucleotide exchange factor activity,	mmu05100:Bacterial invasion of epithelial cells,	2	0	U	1.39758	0	0	0	0	0	0	0	0	0	0	0	0	0	0	0	0	0	0	0	0	0	0	0	0	0	0	0	0	0	0	0	0	0	0
4	sp|Q5IRJ6|ZNT9_MOUSE	Q5IRJ6	109108	Slc30a9	solute carrier family 30 (zinc transporter), member 9(Slc30a9)	GO:0006351~transcription, DNA-templated,GO:0006355~regulation of transcription, DNA-templated,GO:0006810~transport,GO:0006811~ion transport,GO:0006812~cation transport,GO:0006829~zinc II ion transport,GO:0045944~positive regulation of transcription from RNA polymerase II promoter,GO:0055085~transmembrane transport,	GO:0005634~nucleus,GO:0005737~cytoplasm,GO:0005856~cytoskeleton,GO:0016020~membrane,GO:0016021~integral component of membrane,	GO:0003682~chromatin binding,GO:0008324~cation transmembrane transporter activity,GO:0016922~ligand-dependent nuclear receptor binding,GO:0030374~ligand-dependent nuclear receptor transcription coactivator activity,	0	2	0	U	1.35339	0	1	0	0	0	0	0	0	0	0	0	0	0	0	0	0	0	0	0	0	0	0	0	0	0	0	0	0	0	0	0	0	0	0
5	sp|Q9CZ04-2|CSN7A_MOUSE	Q9CZ04	26894	Cops7a	COP9 signalosome subunit 7A(Cops7a)	GO:0010388~cullin deneddylation,	GO:0005634~nucleus,GO:0005654~nucleoplasm,GO:0005737~cytoplasm,GO:0008180~COP9 signalosome,	0	0	2	0	U	1.33336	0	0	0	0	0	0	0	0	0	0	0	0	0	1	0	0	0	0	0	0	0	0	0	0	0	0	0	0	0	0	0	0	0	0
6	sp|Q6P9P6|KIF11_MOUSE	Q6P9P6	16551	Kif11	kinesin family member 11(Kif11)	GO:0007018~microtubule-based movement,GO:0007049~cell cycle,GO:0007051~spindle organization,GO:0007059~chromosome segregation,GO:0007067~mitotic nuclear division,GO:0007100~mitotic centrosome separation,GO:0046602~regulation of mitotic centrosome separation,GO:0051225~spindle assembly,GO:0051301~cell division,GO:0090307~mitotic spindle assembly,	GO:0000922~spindle pole,GO:0005737~cytoplasm,GO:0005819~spindle,GO:0005856~cytoskeleton,GO:0005871~kinesin complex,GO:0005874~microtubule,GO:0005876~spindle microtubule,GO:0016020~membrane,GO:0072686~mitotic spindle,	GO:0000166~nucleotide binding,GO:0003777~microtubule motor activity,GO:0005524~ATP binding,GO:0008017~microtubule binding,GO:0008574~ATP-dependent microtubule motor activity, plus-end-directed,GO:0019901~protein kinase binding,GO:0032403~protein complex binding,	0	2	0	U	1.28082	0	0	0	0	1	0	0	0	0	0	0	0	0	0	0	0	0	0	0	0	0	0	0	0	0	0	0	0	0	0	0	0	0	0
7	sp|Q6PDI5-2|ECM29_MOUSE	Q6PDI5	230249	AI314180	expressed sequence AI314180(AI314180)	GO:0030433~ER-associated ubiquitin-dependent protein catabolic process,GO:0043248~proteasome assembly,	GO:0000502~proteasome complex,GO:0005634~nucleus,GO:0005737~cytoplasm,GO:0005768~endosome,GO:0005769~early endosome,GO:0005770~late endosome,GO:0005771~multivesicular body,GO:0005783~endoplasmic reticulum,GO:0005793~endoplasmic reticulum-Golgi intermediate compartment,GO:0005813~centrosome,GO:0005856~cytoskeleton,GO:0016020~membrane,GO:0016023~cytoplasmic, membrane-bounded vesicle,GO:0030134~ER t…	GO:0032947~protein complex scaffold,	0	2	0	U	1.23119	0	0	0	0	0	0	0	0	0	0	0	0	0	1	0	0	1	0	0	0	0	0	0	0	0	0	0	0	0	0	0	0	0	0
8	tr|E9Q532|E9Q532_MOUSE	E9Q532	109263	Rlf	rearranged L-myc fusion sequence(Rlf)	GO:0015074~DNA integration,GO:0044030~regulation of DNA methylation,GO:0051276~chromosome organization,GO:0097692~histone H3-K4 monomethylation,	0	GO:0003676~nucleic acid binding,GO:0046872~metal ion binding,	0	2	0	U	1.17643	0	0	0	0	0	0	0	0	0	0	0	0	0	0	0	0	0	0	0	0	0	0	0	0	0	0	0	0	0	0	0	0	0	0
9	sp|Q8VCM7|FIBG_MOUSE	Q8VCM7	99571	Fgg	fibrinogen gamma chain(Fgg)	GO:0002250~adaptive immune response,GO:0002376~immune system process,GO:0007160~cell-matrix adhesion,GO:0007165~signal transduction,GO:0007596~blood coagulation,GO:0007599~hemostasis,GO:0009306~protein secretion,GO:0030168~platelet activation,GO:0031639~plasminogen activation,GO:0034116~positive regulation of heterotypic cell-cell adhesion,GO:0042730~fibrinolysis,GO:0043623~cellular protein compl…	GO:0005576~extracellular region,GO:0005577~fibrinogen complex,GO:0005615~extracellular space,GO:0005737~cytoplasm,GO:0005938~cell cortex,GO:0009897~external side of plasma membrane,GO:0009986~cell surface,GO:0031091~platelet alpha granule,GO:0070062~extracellular exosome,GO:0072562~blood microparticle,	GO:0005102~receptor binding,GO:0005198~structural molecule activity,GO:0030674~protein binding, bridging,GO:0042803~protein homodimerization activity,GO:0046872~metal ion binding,GO:0050839~cell adhesion molecule binding,	mmu04610:Complement and coagulation cascades,mmu04611:Platelet activation,mmu05150:Staphylococcus aureus infection,	4	0	U	1.16538	0	1	1	0	0	0	1	0	0	0	0	0	1	1	1	1	0	0	0	1	0	0	0	0	0	0	0	0	0	0	0	0	0	0
10	tr|Q99K47|Q99K47_MOUSE	Q99K47	14161	Fga	fibrinogen alpha chain(Fga)	GO:0002250~adaptive immune response,GO:0002376~immune system process,GO:0006461~protein complex assembly,GO:0006953~acute-phase response,GO:0007160~cell-matrix adhesion,GO:0007165~signal transduction,GO:0007596~blood coagulation,GO:0007599~hemostasis,GO:0014911~positive regulation of smooth muscle cell migration,GO:0030168~platelet activation,GO:0031639~plasminogen activation,GO:0032355~response …	GO:0005576~extracellular region,GO:0005577~fibrinogen complex,GO:0005615~extracellular space,GO:0005737~cytoplasm,GO:0005791~rough endoplasmic reticulum,GO:0005938~cell cortex,GO:0009897~external side of plasma membrane,GO:0009986~cell surface,GO:0031091~platelet alpha granule,GO:0070062~extracellular exosome,GO:0072562~blood microparticle,GO:1903561~extracellular vesicle,	GO:0005102~receptor binding,GO:0005198~structural molecule activity,GO:0030674~protein binding, bridging,GO:0046872~metal ion binding,GO:0050839~cell adhesion molecule binding,	mmu04610:Complement and coagulation cascades,mmu04611:Platelet activation,	6	0	U	1.14438	0	1	1	0	0	0	1	0	0	0	0	0	1	1	1	1	0	0	0	1	0	0	0	0	1	0	0	0	0	0	0	0	0	0
11	sp|Q7TMQ7|WDR91_MOUSE	Q7TMQ7	101240	Wdr91	WD repeat domain 91(Wdr91)	0	0	0	0	2	0	U	1.1252	0	0	0	0	0	0	0	0	0	0	0	0	0	0	0	0	0	0	0	0	0	0	0	0	0	0	0	0	0	0	0	0	0	0
12	sp|Q571K4|TAB3_MOUSE	Q571K4	66724	Tab3	TGF-beta activated kinase 1/MAP3K7 binding protein 3(Tab3)	0	GO:0005654~nucleoplasm,GO:0005737~cytoplasm,GO:0070062~extracellular exosome,	GO:0008270~zinc ion binding,GO:0016301~kinase activity,GO:0046872~metal ion binding,	mmu04064:NF-kappa B signaling pathway,mmu04621:NOD-like receptor signaling pathway,mmu04668:TNF signaling pathway,	2	0	U	1.08471	0	0	0	0	0	0	0	0	0	0	0	0	0	0	0	0	0	0	0	0	0	0	0	0	0	0	0	0	0	0	0	0	0	0
13	sp|Q3TC46|PATL1_MOUSE	Q3TC46	225929	Patl1	protein associated with topoisomerase II homolog 1 (yeast)(Patl1)	GO:0000290~deadenylation-dependent decapping of nuclear-transcribed mRNA,GO:0017148~negative regulation of translation,GO:0033962~cytoplasmic mRNA processing body assembly,	GO:0000932~cytoplasmic mRNA processing body,GO:0005634~nucleus,GO:0005737~cytoplasm,GO:0016605~PML body,GO:0016607~nuclear speck,GO:0030014~CCR4-NOT complex,GO:0043231~intracellular membrane-bounded organelle,	GO:0002151~G-quadruplex RNA binding,GO:0003723~RNA binding,GO:0008266~poly(U) RNA binding,GO:0030371~translation repressor activity,GO:0034046~poly(G) binding,GO:0044822~poly(A) RNA binding,	mmu03018:RNA degradation,	2	0	U	1.06394	0	0	0	0	0	0	0	0	0	0	0	0	0	0	0	0	0	0	0	0	0	0	0	0	0	0	0	0	0	0	0	0	0	0
14	sp|Q8K0E8|FIBB_MOUSE	Q8K0E8	110135	Fgb	fibrinogen beta chain(Fgb)	GO:0002250~adaptive immune response,GO:0002376~immune system process,GO:0007160~cell-matrix adhesion,GO:0007165~signal transduction,GO:0007596~blood coagulation,GO:0007599~hemostasis,GO:0030168~platelet activation,GO:0031639~plasminogen activation,GO:0034116~positive regulation of heterotypic cell-cell adhesion,GO:0042730~fibrinolysis,GO:0043152~induction of bacterial agglutination,GO:0043623~cel…	GO:0005576~extracellular region,GO:0005577~fibrinogen complex,GO:0005615~extracellular space,GO:0005737~cytoplasm,GO:0005938~cell cortex,GO:0009897~external side of plasma membrane,GO:0009986~cell surface,GO:0031091~platelet alpha granule,GO:0070062~extracellular exosome,GO:0072562~blood microparticle,GO:1903561~extracellular vesicle,	GO:0005102~receptor binding,GO:0005198~structural molecule activity,GO:0030674~protein binding, bridging,GO:0050839~cell adhesion molecule binding,GO:0051087~chaperone binding,	mmu04610:Complement and coagulation cascades,mmu04611:Platelet activation,	7	0	U	1.04921	0	1	1	0	0	0	1	0	0	0	0	0	1	1	1	1	0	0	0	1	0	0	0	0	0	0	0	0	0	0	0	0	0	0
15	sp|P57784|RU2A_MOUSE	P57784	68981	Snrpa1	small nuclear ribonucleoprotein polypeptide A'(Snrpa1)	GO:0000398~mRNA splicing, via spliceosome,GO:0006397~mRNA processing,GO:0008380~RNA splicing,	GO:0005634~nucleus,GO:0005654~nucleoplasm,GO:0005681~spliceosomal complex,GO:0005686~U2 snRNP,GO:0019013~viral nucleocapsid,GO:0030529~intracellular ribonucleoprotein complex,GO:0071013~catalytic step 2 spliceosome,	GO:0003723~RNA binding,GO:0030620~U2 snRNA binding,GO:0044822~poly(A) RNA binding,	mmu03040:Spliceosome,	2	0	U	1.04684	0	0	0	0	0	0	0	0	0	0	0	0	0	0	0	0	0	0	0	0	0	0	0	0	0	0	0	0	0	0	0	0	0	0
16	sp|Q3UMT1|PP12C_MOUSE	Q3UMT1	232807	Ppp1r12c	protein phosphatase 1, regulatory (inhibitor) subunit 12C(Ppp1r12c)	0	GO:0005737~cytoplasm,	GO:0019901~protein kinase binding,	mmu04270:Vascular smooth muscle contraction,mmu04510:Focal adhesion,mmu04810:Regulation of actin cytoskeleton,mmu04921:Oxytocin signaling pathway,mmu05205:Proteoglycans in cancer,	2	0	U	1.02537	0	0	0	0	0	0	0	0	0	0	0	0	0	0	0	0	0	0	0	0	0	0	0	0	0	0	0	0	0	0	0	0	0	0
17	sp|Q9CW03|SMC3_MOUSE	Q9CW03	13006	Smc3	structural maintenance of chromosomes 3(Smc3)	GO:0006275~regulation of DNA replication,GO:0006281~DNA repair,GO:0006974~cellular response to DNA damage stimulus,GO:0007049~cell cycle,GO:0007052~mitotic spindle organization,GO:0007062~sister chromatid cohesion,GO:0007064~mitotic sister chromatid cohesion,GO:0007067~mitotic nuclear division,GO:0007126~meiotic nuclear division,GO:0007165~signal transduction,GO:0019827~stem cell population maint…	GO:0000775~chromosome, centromeric region,GO:0000785~chromatin,GO:0000800~lateral element,GO:0000922~spindle pole,GO:0005604~basement membrane,GO:0005634~nucleus,GO:0005654~nucleoplasm,GO:0005694~chromosome,GO:0005737~cytoplasm,GO:0008280~cohesin core heterodimer,GO:0016363~nuclear matrix,GO:0030893~meiotic cohesin complex,GO:0034991~nuclear meiotic cohesin complex,	GO:0000166~nucleotide binding,GO:0003682~chromatin binding,GO:0005515~protein binding,GO:0005524~ATP binding,GO:0036033~mediator complex binding,GO:0045502~dynein binding,GO:0046982~protein heterodimerization activity,	mmu04110:Cell cycle,mmu04114:Oocyte meiosis,	2	0	U	1.0151	0	0	0	0	0	0	0	0	0	0	0	0	0	0	0	0	1	0	0	0	0	0	0	0	0	0	0	0	0	0	0	0	0	0
18	sp|P32921-2|SYWC_MOUSE	P32921	22375	Wars	tryptophanyl-tRNA synthetase(Wars)	GO:0001525~angiogenesis,GO:0006412~translation,GO:0006418~tRNA aminoacylation for protein translation,GO:0006436~tryptophanyl-tRNA aminoacylation,GO:0045765~regulation of angiogenesis,	GO:0005634~nucleus,GO:0005737~cytoplasm,GO:0070062~extracellular exosome,	GO:0000166~nucleotide binding,GO:0004812~aminoacyl-tRNA ligase activity,GO:0004830~tryptophan-tRNA ligase activity,GO:0005524~ATP binding,GO:0016874~ligase activity,	mmu00970:Aminoacyl-tRNA biosynthesis,	3	0	U	1.01281	0	0	0	0	0	0	0	0	0	0	0	0	0	0	0	0	0	1	0	0	0	0	0	0	0	0	0	0	0	0	0	0	0	0
19	sp|Q6V4S5|SDK2_MOUSE	Q6V4S5	237979	Sdk2	sidekick cell adhesion molecule 2(Sdk2)	GO:0007155~cell adhesion,GO:0007156~homophilic cell adhesion via plasma membrane adhesion molecules,GO:0007416~synapse assembly,GO:0010842~retina layer formation,GO:0060219~camera-type eye photoreceptor cell differentiation,	GO:0005886~plasma membrane,GO:0016020~membrane,GO:0016021~integral component of membrane,GO:0030054~cell junction,GO:0045202~synapse,	0	0	2	0	U	1.00865	1	0	0	0	0	0	1	1	0	0	0	0	0	0	0	0	0	0	0	0	0	0	0	0	0	0	0	0	0	0	0	0	0	0
20	sp|P23953|EST1C_MOUSE	P23953	13884	Ces1c	carboxylesterase 1C(Ces1c)	0	GO:0005615~extracellular space,GO:0005783~endoplasmic reticulum,GO:0005788~endoplasmic reticulum lumen,	GO:0016787~hydrolase activity,GO:0016788~hydrolase activity, acting on ester bonds,GO:0052689~carboxylic ester hydrolase activity,	mmu00983:Drug metabolism - other enzymes,mmu01100:Metabolic pathways,	3	0	U	1.00016	0	0	0	0	0	0	0	0	0	0	0	0	0	0	0	0	0	0	0	0	0	0	0	0	0	0	0	0	0	0	0	0	0	0
21	sp|P18872-2|GNAO_MOUSE	P18872	14681	Gnao1	guanine nucleotide binding protein, alpha O(Gnao1)	GO:0007165~signal transduction,GO:0007186~G-protein coupled receptor signaling pathway,GO:0007188~adenylate cyclase-modulating G-protein coupled receptor signaling pathway,GO:0007212~dopamine receptor signaling pathway,GO:0007568~aging,GO:0007626~locomotory behavior,GO:0008016~regulation of heart contraction,GO:0009987~cellular process,GO:0010243~response to organonitrogen compound,GO:0030900~for…	GO:0005834~heterotrimeric G-protein complex,GO:0005886~plasma membrane,GO:0016020~membrane,GO:0030425~dendrite,GO:0043005~neuron projection,GO:0043209~myelin sheath,GO:0043234~protein complex,GO:0044297~cell body,	GO:0000166~nucleotide binding,GO:0003924~GTPase activity,GO:0004871~signal transducer activity,GO:0005515~protein binding,GO:0005525~GTP binding,GO:0019001~guanyl nucleotide binding,GO:0031683~G-protein beta/gamma-subunit complex binding,GO:0031821~G-protein coupled serotonin receptor binding,GO:0031852~mu-type opioid receptor binding,GO:0032403~protein complex binding,GO:0032794~GTPase activatin…	mmu04015:Rap1 signaling pathway,mmu04713:Circadian entrainment,mmu04723:Retrograde endocannabinoid signaling,mmu04724:Glutamatergic synapse,mmu04725:Cholinergic synapse,mmu04726:Serotonergic synapse,mmu04727:GABAergic synapse,mmu04728:Dopaminergic synapse,mmu04730:Long-term depression,mmu04915:Estrogen signaling pathway,mmu04916:Melanogenesis,mmu04921:Oxytocin signaling pathway,mmu05032:Morphine …	2	0	U	0.992167	1	1	0	0	0	0	0	0	0	0	0	0	0	0	0	0	0	0	1	0	0	1	0	0	0	0	0	1	0	0	0	0	0	0
22	sp|Q8N9S3-2|AHSA2_MOUSE	Q8N9S3	268390	Ahsa2	AHA1, activator of heat shock protein ATPase 2(Ahsa2)	GO:0006950~response to stress,	0	GO:0001671~ATPase activator activity,GO:0051087~chaperone binding,	0	2	0	U	0.941693	0	0	0	0	0	0	0	0	0	0	0	0	0	0	0	0	0	0	0	0	0	0	0	0	0	0	0	0	0	0	0	0	0	0
23	sp|Q8R086|SUOX_MOUSE	Q8R086	211389	Suox	sulfite oxidase(Suox)	GO:0006790~sulfur compound metabolic process,GO:0007584~response to nutrient,GO:0042128~nitrate assimilation,GO:0055114~oxidation-reduction process,	GO:0005739~mitochondrion,GO:0005758~mitochondrial intermembrane space,GO:0005829~cytosol,	GO:0008482~sulfite oxidase activity,GO:0016491~oxidoreductase activity,GO:0020037~heme binding,GO:0030151~molybdenum ion binding,GO:0043546~molybdopterin cofactor binding,GO:0046872~metal ion binding,	mmu00920:Sulfur metabolism,	2	0	U	0.917677	0	0	0	0	0	0	0	0	0	0	0	0	0	0	0	0	0	0	0	0	0	0	0	0	0	0	0	0	0	0	0	0	0	0
24	sp|O08677-2|KNG1_MOUSE	O08677	16644	Kng1	kininogen 1(Kng1)	GO:0006954~inflammatory response,GO:0007204~positive regulation of cytosolic calcium ion concentration,GO:0007596~blood coagulation,GO:0007599~hemostasis,GO:0010466~negative regulation of peptidase activity,GO:0030195~negative regulation of blood coagulation,GO:0042311~vasodilation,GO:0050880~regulation of blood vessel size,	GO:0005576~extracellular region,GO:0005615~extracellular space,GO:0005623~cell,GO:0070062~extracellular exosome,GO:0072562~blood microparticle,	GO:0004869~cysteine-type endopeptidase inhibitor activity,GO:0005102~receptor binding,GO:0030414~peptidase inhibitor activity,	mmu04610:Complement and coagulation cascades,	3	0	U	0.881233	0	0	0	0	0	0	0	0	0	0	0	0	0	1	0	1	0	0	0	0	0	0	0	0	0	0	0	0	0	0	0	0	0	0
25	sp|P19783|COX41_MOUSE	P19783	12857	Cox4i1	cytochrome c oxidase subunit IV isoform 1(Cox4i1)	GO:0006123~mitochondrial electron transport, cytochrome c to oxygen,GO:0007584~response to nutrient,	GO:0005634~nucleus,GO:0005739~mitochondrion,GO:0005743~mitochondrial inner membrane,GO:0005751~mitochondrial respiratory chain complex IV,GO:0016020~membrane,GO:0016021~integral component of membrane,GO:0031966~mitochondrial membrane,GO:0070062~extracellular exosome,	GO:0004129~cytochrome-c oxidase activity,	mmu00190:Oxidative phosphorylation,mmu01100:Metabolic pathways,mmu04260:Cardiac muscle contraction,mmu04932:Non-alcoholic fatty liver disease (NAFLD),mmu05010:Alzheimer's disease,mmu05012:Parkinson's disease,mmu05016:Huntington's disease,	2	0	U	0.875192	0	0	0	0	0	0	0	0	0	0	0	1	0	0	0	0	0	0	0	0	0	0	0	0	0	0	0	0	0	1	0	0	0	0
26	sp|Q9DBG5|PLIN3_MOUSE	Q9DBG5	66905	Plin3	perilipin 3(Plin3)	GO:0006810~transport,GO:0098609~cell-cell adhesion,	GO:0005737~cytoplasm,GO:0005768~endosome,GO:0005811~lipid particle,GO:0005913~cell-cell adherens junction,GO:0010008~endosome membrane,GO:0016020~membrane,GO:0043231~intracellular membrane-bounded organelle,	GO:0098641~cadherin binding involved in cell-cell adhesion,	0	2	0	U	0.871888	0	1	0	0	0	0	1	0	0	0	0	0	0	0	0	0	0	0	0	0	0	0	0	0	0	0	0	0	0	0	0	0	0	0
27	tr|F6TZU3|F6TZU3_MOUSE	F6TZU3	209239	Gan	giant axonal neuropathy(Gan)	GO:0007010~cytoskeleton organization,GO:0016567~protein ubiquitination,GO:0042787~protein ubiquitination involved in ubiquitin-dependent protein catabolic process,	GO:0005737~cytoplasm,GO:0005856~cytoskeleton,GO:0031463~Cul3-RING ubiquitin ligase complex,	GO:0004842~ubiquitin-protein transferase activity,	0	2	0	U	0.861355	0	0	0	0	1	0	0	0	0	0	0	0	0	1	0	0	0	0	0	0	0	0	0	0	0	0	0	0	0	0	0	0	0	0
28	sp|Q9D952|EVPL_MOUSE	Q9D952	14027	Evpl	envoplakin(Evpl)	GO:0008544~epidermis development,GO:0018149~peptide cross-linking,GO:0030216~keratinocyte differentiation,GO:0031424~keratinization,GO:0098609~cell-cell adhesion,	GO:0001533~cornified envelope,GO:0005737~cytoplasm,GO:0005856~cytoskeleton,GO:0005913~cell-cell adherens junction,GO:0030054~cell junction,GO:0030057~desmosome,GO:0045111~intermediate filament cytoskeleton,GO:0070062~extracellular exosome,	GO:0005198~structural molecule activity,GO:0019215~intermediate filament binding,GO:0030674~protein binding, bridging,GO:0098641~cadherin binding involved in cell-cell adhesion,	0	2	0	U	0.843378	0	0	0	0	0	0	1	0	0	0	0	0	0	0	0	0	0	0	0	0	0	0	0	0	0	0	0	0	0	0	0	0	0	0
29	sp|Q3V3V9-2|LR16C_MOUSE	Q3V3V9	234695	Rltpr	capping protein regulator and myosin 1 linker 2(Carmil2)	GO:0007163~establishment or maintenance of cell polarity,GO:0010592~positive regulation of lamellipodium assembly,GO:0016477~cell migration,GO:0030011~maintenance of cell polarity,GO:0030335~positive regulation of cell migration,GO:0032729~positive regulation of interferon-gamma production,GO:0042102~positive regulation of T cell proliferation,GO:0044319~wound healing, spreading of cells,GO:00451…	GO:0001726~ruffle,GO:0001772~immunological synapse,GO:0005737~cytoplasm,GO:0005856~cytoskeleton,GO:0005886~plasma membrane,GO:0005911~cell-cell junction,GO:0008290~F-actin capping protein complex,GO:0015629~actin cytoskeleton,GO:0016020~membrane,GO:0030027~lamellipodium,GO:0031252~cell leading edge,GO:0042995~cell projection,GO:0044354~macropinosome,GO:0045111~intermediate filament cytoskeleton,	GO:0005515~protein binding,GO:0005543~phospholipid binding,GO:0032403~protein complex binding,	0	2	0	U	0.825583	0	1	0	0	1	0	1	0	0	0	0	0	0	0	0	1	0	0	0	0	0	0	0	0	1	0	0	0	0	0	0	0	0	0
30	sp|P14824|ANXA6_MOUSE	P14824	11749	Anxa6	annexin A6(Anxa6)	GO:0006816~calcium ion transport,GO:0006936~muscle contraction,GO:0006937~regulation of muscle contraction,GO:0034220~ion transmembrane transport,GO:0051260~protein homooligomerization,GO:0051560~mitochondrial calcium ion homeostasis,GO:0097190~apoptotic signaling pathway,	GO:0005634~nucleus,GO:0005737~cytoplasm,GO:0005739~mitochondrion,GO:0005765~lysosomal membrane,GO:0005829~cytosol,GO:0005925~focal adhesion,GO:0014704~intercalated disc,GO:0016020~membrane,GO:0016324~apical plasma membrane,GO:0031902~late endosome membrane,GO:0042383~sarcolemma,GO:0042470~melanosome,GO:0043234~protein complex,GO:0048471~perinuclear region of cytoplasm,GO:0070062~extracellular exo…	GO:0005509~calcium ion binding,GO:0005525~GTP binding,GO:0005544~calcium-dependent phospholipid binding,GO:0008289~lipid binding,GO:0015276~ligand-gated ion channel activity,GO:0015485~cholesterol binding,GO:0032403~protein complex binding,GO:0042803~protein homodimerization activity,GO:0048306~calcium-dependent protein binding,	0	3	0	U	0.820012	0	1	0	0	0	0	0	0	0	0	0	0	1	0	0	0	0	0	1	0	0	0	0	0	0	0	0	0	0	0	0	0	0	0
31	tr|F8WIT2|F8WIT2_MOUSE	F8WIT2	11749	Anxa6	annexin A6(Anxa6)	GO:0006816~calcium ion transport,GO:0006936~muscle contraction,GO:0006937~regulation of muscle contraction,GO:0034220~ion transmembrane transport,GO:0051260~protein homooligomerization,GO:0051560~mitochondrial calcium ion homeostasis,GO:0097190~apoptotic signaling pathway,	GO:0005634~nucleus,GO:0005737~cytoplasm,GO:0005739~mitochondrion,GO:0005765~lysosomal membrane,GO:0005829~cytosol,GO:0005925~focal adhesion,GO:0014704~intercalated disc,GO:0016020~membrane,GO:0016324~apical plasma membrane,GO:0031902~late endosome membrane,GO:0042383~sarcolemma,GO:0042470~melanosome,GO:0043234~protein complex,GO:0048471~perinuclear region of cytoplasm,GO:0070062~extracellular exo…	GO:0005509~calcium ion binding,GO:0005525~GTP binding,GO:0005544~calcium-dependent phospholipid binding,GO:0008289~lipid binding,GO:0015276~ligand-gated ion channel activity,GO:0015485~cholesterol binding,GO:0032403~protein complex binding,GO:0042803~protein homodimerization activity,GO:0048306~calcium-dependent protein binding,	0	3	0	U	0.820012	0	1	0	0	0	0	0	0	0	0	0	0	1	0	0	0	0	0	1	0	0	0	0	0	0	0	0	0	0	0	0	0	0	0
32	sp|P18872|GNAO_MOUSE	P18872	14681	Gnao1	guanine nucleotide binding protein, alpha O(Gnao1)	GO:0007165~signal transduction,GO:0007186~G-protein coupled receptor signaling pathway,GO:0007188~adenylate cyclase-modulating G-protein coupled receptor signaling pathway,GO:0007212~dopamine receptor signaling pathway,GO:0007568~aging,GO:0007626~locomotory behavior,GO:0008016~regulation of heart contraction,GO:0009987~cellular process,GO:0010243~response to organonitrogen compound,GO:0030900~for…	GO:0005834~heterotrimeric G-protein complex,GO:0005886~plasma membrane,GO:0016020~membrane,GO:0030425~dendrite,GO:0043005~neuron projection,GO:0043209~myelin sheath,GO:0043234~protein complex,GO:0044297~cell body,	GO:0000166~nucleotide binding,GO:0003924~GTPase activity,GO:0004871~signal transducer activity,GO:0005515~protein binding,GO:0005525~GTP binding,GO:0019001~guanyl nucleotide binding,GO:0031683~G-protein beta/gamma-subunit complex binding,GO:0031821~G-protein coupled serotonin receptor binding,GO:0031852~mu-type opioid receptor binding,GO:0032403~protein complex binding,GO:0032794~GTPase activatin…	mmu04015:Rap1 signaling pathway,mmu04713:Circadian entrainment,mmu04723:Retrograde endocannabinoid signaling,mmu04724:Glutamatergic synapse,mmu04725:Cholinergic synapse,mmu04726:Serotonergic synapse,mmu04727:GABAergic synapse,mmu04728:Dopaminergic synapse,mmu04730:Long-term depression,mmu04915:Estrogen signaling pathway,mmu04916:Melanogenesis,mmu04921:Oxytocin signaling pathway,mmu05032:Morphine …	3	0	U	0.808292	1	1	0	0	0	0	0	0	0	0	0	0	0	0	0	0	0	0	1	0	0	1	0	0	0	0	0	1	0	0	0	0	0	0
33	tr|D3YZN4|D3YZN4_MOUSE	D3YZN4	234847	Spg7	spastic paraplegia 7 homolog (human)(Spg7)	GO:0006508~proteolysis,GO:0007005~mitochondrion organization,GO:0007155~cell adhesion,GO:0007399~nervous system development,GO:0008089~anterograde axonal transport,GO:0030155~regulation of cell adhesion,	GO:0005739~mitochondrion,GO:0005745~m-AAA complex,GO:0016020~membrane,GO:0016021~integral component of membrane,GO:1904115~axon cytoplasm,	GO:0000166~nucleotide binding,GO:0004176~ATP-dependent peptidase activity,GO:0004222~metalloendopeptidase activity,GO:0005524~ATP binding,GO:0008233~peptidase activity,GO:0008237~metallopeptidase activity,GO:0008270~zinc ion binding,GO:0016787~hydrolase activity,GO:0046872~metal ion binding,	0	2	0	U	0.801949	0	1	0	0	0	0	1	0	0	0	0	0	0	1	0	0	0	0	0	0	0	0	0	0	0	0	0	0	0	0	0	0	0	0
34	sp|Q9Z2Q6|SEPT5_MOUSE	Q9Z2Q6	18951	41157	septin 5(Sept5)	GO:0007049~cell cycle,GO:0017157~regulation of exocytosis,GO:0045921~positive regulation of exocytosis,GO:0051301~cell division,	GO:0001725~stress fiber,GO:0005737~cytoplasm,GO:0005856~cytoskeleton,GO:0005886~plasma membrane,GO:0005938~cell cortex,GO:0008021~synaptic vesicle,GO:0031105~septin complex,GO:0032154~cleavage furrow,GO:0043195~terminal bouton,GO:0043679~axon terminus,GO:0045202~synapse,	GO:0000166~nucleotide binding,GO:0005515~protein binding,GO:0005525~GTP binding,GO:0019003~GDP binding,GO:0019905~syntaxin binding,GO:0035091~phosphatidylinositol binding,GO:0042803~protein homodimerization activity,	mmu05012:Parkinson's disease,	3	0	U	0.797349	0	1	1	0	0	0	0	0	0	0	0	0	0	0	0	0	0	0	0	0	0	0	0	0	0	0	0	0	0	0	0	0	0	0
35	sp|P01872|IGHM_MOUSE	P01872	16019	Ighm	immunoglobulin heavy constant mu(Ighm)	GO:0000187~activation of MAPK activity,GO:0002344~B cell affinity maturation,GO:0002455~humoral immune response mediated by circulating immunoglobulin,GO:0002637~regulation of immunoglobulin production,GO:0006910~phagocytosis, recognition,GO:0006911~phagocytosis, engulfment,GO:0006958~complement activation, classical pathway,GO:0016064~immunoglobulin mediated immune response,GO:0019882~antigen pr…	GO:0005576~extracellular region,GO:0005615~extracellular space,GO:0005829~cytosol,GO:0005886~plasma membrane,GO:0009897~external side of plasma membrane,GO:0009986~cell surface,GO:0016020~membrane,GO:0016021~integral component of membrane,GO:0019815~B cell receptor complex,GO:0042571~immunoglobulin complex, circulating,GO:0048471~perinuclear region of cytoplasm,GO:0072562~blood microparticle,	GO:0003823~antigen binding,GO:0004888~transmembrane signaling receptor activity,GO:0005515~protein binding,GO:0034987~immunoglobulin receptor binding,GO:0042802~identical protein binding,	0	4	0	U	0.792816	0	1	1	0	0	0	0	0	0	0	0	0	0	0	0	0	0	0	0	1	0	0	0	0	0	0	0	0	0	0	0	0	0	0
36	sp|P16125|LDHB_MOUSE	P16125	16832	Ldhb	lactate dehydrogenase B(Ldhb)	GO:0005975~carbohydrate metabolic process,GO:0006089~lactate metabolic process,GO:0019244~lactate biosynthetic process from pyruvate,GO:0019674~NAD metabolic process,GO:0019752~carboxylic acid metabolic process,GO:0055114~oxidation-reduction process,	GO:0005737~cytoplasm,GO:0005739~mitochondrion,GO:0016020~membrane,GO:0043209~myelin sheath,GO:0045121~membrane raft,GO:0070062~extracellular exosome,	GO:0003824~catalytic activity,GO:0004457~lactate dehydrogenase activity,GO:0004459~L-lactate dehydrogenase activity,GO:0016491~oxidoreductase activity,GO:0016616~oxidoreductase activity, acting on the CH-OH group of donors, NAD or NADP as acceptor,GO:0019900~kinase binding,GO:0042802~identical protein binding,GO:0051287~NAD binding,	mmu00010:Glycolysis / Gluconeogenesis,mmu00270:Cysteine and methionine metabolism,mmu00620:Pyruvate metabolism,mmu00640:Propanoate metabolism,mmu01100:Metabolic pathways,mmu01130:Biosynthesis of antibiotics,mmu04922:Glucagon signaling pathway,	3	0	U	0.778629	0	0	0	0	0	0	0	0	0	0	0	0	0	0	0	0	0	0	0	0	0	0	0	0	0	0	0	0	0	0	0	0	0	0
37	sp|Q9EQH3|VPS35_MOUSE	Q9EQH3	65114	Vps35	VPS35 retromer complex component(Vps35)	GO:0006624~vacuolar protein processing,GO:0006810~transport,GO:0006886~intracellular protein transport,GO:0015031~protein transport,GO:0031647~regulation of protein stability,GO:0042147~retrograde transport, endosome to Golgi,GO:0045056~transcytosis,GO:0060161~positive regulation of dopamine receptor signaling pathway,GO:0061357~positive regulation of Wnt protein secretion,GO:0090263~positive reg…	GO:0005737~cytoplasm,GO:0005765~lysosomal membrane,GO:0005768~endosome,GO:0005769~early endosome,GO:0005770~late endosome,GO:0005829~cytosol,GO:0010008~endosome membrane,GO:0014069~postsynaptic density,GO:0016020~membrane,GO:0016021~integral component of membrane,GO:0030904~retromer complex,GO:0030906~retromer, cargo-selective complex,GO:0070062~extracellular exosome,GO:0097422~tubular endosome,	GO:0005515~protein binding,GO:0008565~protein transporter activity,GO:0031748~D1 dopamine receptor binding,	mmu04144:Endocytosis,	2	0	U	0.7757	0	1	1	0	0	0	0	0	0	0	0	0	0	1	0	0	0	0	0	0	0	0	0	0	0	0	0	0	0	0	0	0	0	0
38	tr|V9GXM1|V9GXM1_MOUSE	V9GXM1	228998	Arfgap1	ADP-ribosylation factor GTPase activating protein 1(Arfgap1)	GO:0006810~transport,GO:0015031~protein transport,GO:0016192~vesicle-mediated transport,GO:0030100~regulation of endocytosis,	GO:0000139~Golgi membrane,GO:0005737~cytoplasm,GO:0005794~Golgi apparatus,GO:0014069~postsynaptic density,GO:0045202~synapse,	GO:0005096~GTPase activator activity,GO:0005515~protein binding,GO:0046872~metal ion binding,	mmu04144:Endocytosis,	3	0	U	0.77224	0	1	1	0	0	0	0	0	0	0	0	0	0	0	0	0	0	0	0	0	0	0	0	0	0	0	0	0	0	0	0	0	0	0
39	sp|P07724|ALBU_MOUSE	P07724	11657	Alb	albumin(Alb)	GO:0001895~retina homeostasis,GO:0006810~transport,GO:0007584~response to nutrient,GO:0009267~cellular response to starvation,GO:0010033~response to organic substance,GO:0019836~hemolysis by symbiont of host erythrocytes,GO:0043066~negative regulation of apoptotic process,GO:0046010~positive regulation of circadian sleep/wake cycle, non-REM sleep,GO:0046689~response to mercury ion,GO:0051659~main…	GO:0005576~extracellular region,GO:0005604~basement membrane,GO:0005615~extracellular space,GO:0005634~nucleus,GO:0005737~cytoplasm,GO:0005783~endoplasmic reticulum,GO:0005794~Golgi apparatus,GO:0043209~myelin sheath,GO:0043234~protein complex,GO:0070062~extracellular exosome,GO:0072562~blood microparticle,	GO:0003677~DNA binding,GO:0005504~fatty acid binding,GO:0008144~drug binding,GO:0008270~zinc ion binding,GO:0008289~lipid binding,GO:0015643~toxic substance binding,GO:0019825~oxygen binding,GO:0019899~enzyme binding,GO:0030170~pyridoxal phosphate binding,GO:0042802~identical protein binding,GO:0046872~metal ion binding,GO:0051087~chaperone binding,	0	3	0	U	0.765799	0	1	0	0	0	0	0	0	0	0	0	0	1	0	0	0	1	0	0	0	0	0	0	0	0	0	0	0	0	0	0	0	0	0
40	sp|Q8BMK4|CKAP4_MOUSE	Q8BMK4	216197	Ckap4	cytoskeleton-associated protein 4(Ckap4)	0	GO:0005737~cytoplasm,GO:0005783~endoplasmic reticulum,GO:0005789~endoplasmic reticulum membrane,GO:0005811~lipid particle,GO:0005856~cytoskeleton,GO:0005886~plasma membrane,GO:0009986~cell surface,GO:0016020~membrane,GO:0016021~integral component of membrane,GO:0031012~extracellular matrix,GO:0048471~perinuclear region of cytoplasm,GO:0070062~extracellular exosome,	GO:0044822~poly(A) RNA binding,	mmu04141:Protein processing in endoplasmic reticulum,	2	0	U	0.761935	0	0	0	0	0	0	0	0	0	0	0	0	0	0	0	0	0	0	0	0	0	0	0	0	0	0	0	0	0	0	0	0	0	0
41	tr|E9Q616|E9Q616_MOUSE	E9Q616	66395	Ahnak	AHNAK nucleoprotein (desmoyokin)(Ahnak)	GO:0043484~regulation of RNA splicing,GO:0051259~protein oligomerization,GO:1901385~regulation of voltage-gated calcium channel activity,	GO:0005634~nucleus,GO:0005737~cytoplasm,GO:0005765~lysosomal membrane,GO:0005829~cytosol,GO:0005886~plasma membrane,GO:0005911~cell-cell junction,GO:0005913~cell-cell adherens junction,GO:0005925~focal adhesion,GO:0015629~actin cytoskeleton,GO:0016020~membrane,GO:0030315~T-tubule,GO:0031982~vesicle,GO:0042383~sarcolemma,GO:0043034~costamere,GO:0044291~cell-cell contact zone,GO:0045121~membrane ra…	GO:0044548~S100 protein binding,GO:0044822~poly(A) RNA binding,GO:0097493~structural molecule activity conferring elasticity,GO:0098641~cadherin binding involved in cell-cell adhesion,	0	3	0	U	0.759554	0	1	0	0	0	0	0	0	0	0	0	0	0	0	0	0	0	0	1	0	0	0	0	0	0	0	0	0	0	0	0	0	0	0
42	tr|Q3TZY4|Q3TZY4_MOUSE	Q3TZY4	68875	Tmcc2	transmembrane and coiled-coil domains 2(Tmcc2)	0	GO:0016020~membrane,GO:0016021~integral component of membrane,	0	0	2	0	U	0.756423	0	0	0	0	0	0	0	0	0	0	0	0	0	0	0	0	0	0	0	0	0	0	0	0	0	0	0	0	0	0	0	0	0	0
43	sp|P05480|SRC_MOUSE	P05480	20779	Src	Rous sarcoma oncogene(Src)	GO:0002376~immune system process,GO:0006468~protein phosphorylation,GO:0007049~cell cycle,GO:0007155~cell adhesion,GO:0007173~epidermal growth factor receptor signaling pathway,GO:0007179~transforming growth factor beta receptor signaling pathway,GO:0007229~integrin-mediated signaling pathway,GO:0007411~axon guidance,GO:0008283~cell proliferation,GO:0009612~response to mechanical stimulus,GO:0009…	GO:0002102~podosome,GO:0005634~nucleus,GO:0005737~cytoplasm,GO:0005739~mitochondrion,GO:0005743~mitochondrial inner membrane,GO:0005764~lysosome,GO:0005770~late endosome,GO:0005829~cytosol,GO:0005856~cytoskeleton,GO:0005884~actin filament,GO:0005886~plasma membrane,GO:0005901~caveola,GO:0005913~cell-cell adherens junction,GO:0014069~postsynaptic density,GO:0016020~membrane,GO:0031234~extrinsic co…	GO:0000166~nucleotide binding,GO:0004672~protein kinase activity,GO:0004713~protein tyrosine kinase activity,GO:0004715~non-membrane spanning protein tyrosine kinase activity,GO:0005080~protein kinase C binding,GO:0005102~receptor binding,GO:0005158~insulin receptor binding,GO:0005515~protein binding,GO:0005524~ATP binding,GO:0008022~protein C-terminus binding,GO:0016301~kinase activity,GO:001674…	mmu04012:ErbB signaling pathway,mmu04015:Rap1 signaling pathway,mmu04062:Chemokine signaling pathway,mmu04144:Endocytosis,mmu04370:VEGF signaling pathway,mmu04510:Focal adhesion,mmu04520:Adherens junction,mmu04530:Tight junction,mmu04540:Gap junction,mmu04611:Platelet activation,mmu04727:GABAergic synapse,mmu04750:Inflammatory mediator regulation of TRP channels,mmu04810:Regulation of actin cytos…	2	0	U	0.75198	1	1	1	1	1	0	1	0	0	0	0	0	1	1	1	0	1	0	0	1	0	1	0	0	1	0	0	1	0	0	0	0	0	1
44	tr|Q925I8|Q925I8_MOUSE	Q925I8	18526	Pcdh10	protocadherin 10(Pcdh10)	GO:0007155~cell adhesion,GO:0007156~homophilic cell adhesion via plasma membrane adhesion molecules,	GO:0005887~integral component of plasma membrane,	GO:0005509~calcium ion binding,	0	2	0	U	0.751873	0	0	0	0	0	0	1	0	0	0	0	0	0	0	0	0	0	0	0	0	0	0	0	0	0	0	0	0	0	0	0	0	0	0
45	sp|O08553|DPYL2_MOUSE	O08553	12934	Dpysl2	dihydropyrimidinase-like 2(Dpysl2)	GO:0001975~response to amphetamine,GO:0006897~endocytosis,GO:0007010~cytoskeleton organization,GO:0007275~multicellular organism development,GO:0007399~nervous system development,GO:0007411~axon guidance,GO:0007420~brain development,GO:0010975~regulation of neuron projection development,GO:0014049~positive regulation of glutamate secretion,GO:0021510~spinal cord development,GO:0021772~olfactory b…	GO:0005737~cytoplasm,GO:0005739~mitochondrion,GO:0005829~cytosol,GO:0005856~cytoskeleton,GO:0005874~microtubule,GO:0016020~membrane,GO:0030424~axon,GO:0030425~dendrite,GO:0030426~growth cone,GO:0043005~neuron projection,GO:0043025~neuronal cell body,GO:0043195~terminal bouton,GO:0043209~myelin sheath,GO:0043234~protein complex,GO:0070062~extracellular exosome,	GO:0005515~protein binding,GO:0008017~microtubule binding,GO:0016787~hydrolase activity,GO:0016810~hydrolase activity, acting on carbon-nitrogen (but not peptide) bonds,GO:0019901~protein kinase binding,	mmu04360:Axon guidance,	4	0	U	0.75097	1	1	1	1	1	0	0	0	0	0	0	0	0	0	0	0	0	0	0	0	0	1	0	0	0	0	0	0	0	0	0	0	0	1
46	sp|Q3UXZ6|FA81A_MOUSE	Q3UXZ6	76886	Fam81a	family with sequence similarity 81, member A(Fam81a)	0	0	0	0	2	0	U	0.750242	0	0	0	0	0	0	0	0	0	0	0	0	0	0	0	0	0	0	0	0	0	0	0	0	0	0	0	0	0	0	0	0	0	0
47	sp|Q80YX1|TENA_MOUSE	Q80YX1	21923	Tnc	tenascin C(Tnc)	GO:0001649~osteoblast differentiation,GO:0007155~cell adhesion,GO:0007162~negative regulation of cell adhesion,GO:0007528~neuromuscular junction development,GO:0008284~positive regulation of cell proliferation,GO:0009612~response to mechanical stimulus,GO:0010628~positive regulation of gene expression,GO:0014012~peripheral nervous system axon regeneration,GO:0031175~neuron projection development,…	GO:0005576~extracellular region,GO:0005578~proteinaceous extracellular matrix,GO:0005604~basement membrane,GO:0005614~interstitial matrix,GO:0005615~extracellular space,GO:0005925~focal adhesion,GO:0016020~membrane,GO:0031012~extracellular matrix,	GO:0001968~fibronectin binding,GO:0045545~syndecan binding,	mmu04151:PI3K-Akt signaling pathway,mmu04510:Focal adhesion,mmu04512:ECM-receptor interaction,mmu05206:MicroRNAs in cancer,	4	1	U	0.749471	1	0	0	0	0	0	1	1	0	0	0	0	0	0	0	1	1	0	0	0	0	0	0	0	0	0	0	0	0	0	1	0	0	1
48	sp|Q05512|MARK2_MOUSE	Q05512	13728	Mark2	MAP/microtubule affinity regulating kinase 2(Mark2)	GO:0000226~microtubule cytoskeleton organization,GO:0001764~neuron migration,GO:0006468~protein phosphorylation,GO:0007275~multicellular organism development,GO:0010976~positive regulation of neuron projection development,GO:0016055~Wnt signaling pathway,GO:0016310~phosphorylation,GO:0030010~establishment of cell polarity,GO:0030154~cell differentiation,GO:0035556~intracellular signal transductio…	GO:0005634~nucleus,GO:0005737~cytoplasm,GO:0005856~cytoskeleton,GO:0005884~actin filament,GO:0005886~plasma membrane,GO:0005913~cell-cell adherens junction,GO:0016020~membrane,GO:0016328~lateral plasma membrane,GO:0045180~basal cortex,GO:0097427~microtubule bundle,	GO:0000166~nucleotide binding,GO:0000287~magnesium ion binding,GO:0004672~protein kinase activity,GO:0004674~protein serine/threonine kinase activity,GO:0005524~ATP binding,GO:0008289~lipid binding,GO:0016301~kinase activity,GO:0016740~transferase activity,GO:0044822~poly(A) RNA binding,GO:0046872~metal ion binding,GO:0050321~tau-protein kinase activity,GO:0098641~cadherin binding involved in cel…	0	2	0	U	0.744832	1	0	0	0	1	0	1	0	0	0	0	0	0	0	0	0	0	0	0	0	0	0	0	0	1	0	0	0	0	0	0	0	0	0
49	sp|Q02248|CTNB1_MOUSE	Q02248	12387	Ctnnb1	catenin (cadherin associated protein), beta 1(Ctnnb1)	GO:0000122~negative regulation of transcription from RNA polymerase II promoter,GO:0000578~embryonic axis specification,GO:0000904~cell morphogenesis involved in differentiation,GO:0001501~skeletal system development,GO:0001569~patterning of blood vessels,GO:0001570~vasculogenesis,GO:0001658~branching involved in ureteric bud morphogenesis,GO:0001701~in utero embryonic development,GO:0001702~gast…	GO:0000922~spindle pole,GO:0005634~nucleus,GO:0005667~transcription factor complex,GO:0005719~nuclear euchromatin,GO:0005737~cytoplasm,GO:0005813~centrosome,GO:0005829~cytosol,GO:0005856~cytoskeleton,GO:0005886~plasma membrane,GO:0005911~cell-cell junction,GO:0005912~adherens junction,GO:0005913~cell-cell adherens junction,GO:0005916~fascia adherens,GO:0005923~bicellular tight junction,GO:0005925…	GO:0001085~RNA polymerase II transcription factor binding,GO:0001102~RNA polymerase II activating transcription factor binding,GO:0003677~DNA binding,GO:0003682~chromatin binding,GO:0003690~double-stranded DNA binding,GO:0003700~transcription factor activity, sequence-specific DNA binding,GO:0003713~transcription coactivator activity,GO:0004871~signal transducer activity,GO:0005515~protein bindin…	mmu04015:Rap1 signaling pathway,mmu04310:Wnt signaling pathway,mmu04390:Hippo signaling pathway,mmu04510:Focal adhesion,mmu04520:Adherens junction,mmu04530:Tight junction,mmu04550:Signaling pathways regulating pluripotency of stem cells,mmu04670:Leukocyte transendothelial migration,mmu04916:Melanogenesis,mmu04919:Thyroid hormone signaling pathway,mmu05100:Bacterial invasion of epithelial cells,mm…	3	0	U	0.73987	1	1	1	0	1	1	1	1	0	0	0	0	1	0	1	0	1	1	1	1	0	1	0	1	1	0	0	1	0	0	0	0	0	0
50	gi|113580|sp|P02770|ALBU_RAT	P02770	#N/A	#N/A	#N/A	#N/A	#N/A	#N/A	#N/A	2	0	U	0.738122	0	0	0	0	0	0	0	0	0	0	0	0	0	0	0	0	0	0	0	0	0	0	0	0	0	0	0	0	0	0	0	0	0	0
51	sp|Q6WQJ1|DGLA_MOUSE	Q6WQJ1	269060	Dagla	diacylglycerol lipase, alpha(Dagla)	GO:0006629~lipid metabolic process,GO:0007405~neuroblast proliferation,GO:0016042~lipid catabolic process,GO:0019369~arachidonic acid metabolic process,GO:0022008~neurogenesis,GO:0042136~neurotransmitter biosynthetic process,GO:0046340~diacylglycerol catabolic process,GO:0071926~endocannabinoid signaling pathway,	GO:0005886~plasma membrane,GO:0016020~membrane,GO:0016021~integral component of membrane,GO:0043196~varicosity,	GO:0016787~hydrolase activity,GO:0046872~metal ion binding,	mmu04723:Retrograde endocannabinoid signaling,mmu04925:Aldosterone synthesis and secretion,	2	0	U	0.73763	1	0	0	0	0	0	0	0	0	0	0	0	0	0	0	0	0	0	0	0	0	0	0	0	0	0	0	0	0	0	0	0	0	0
52	tr|E9PV14|E9PV14_MOUSE	E9PV14	13821	Epb4.1l1	erythrocyte membrane protein band 4.1 like 1(Epb41l1)	GO:0001558~regulation of cell growth,GO:0007016~cytoskeletal anchoring at plasma membrane,GO:0030866~cortical actin cytoskeleton organization,GO:0031032~actomyosin structure organization,GO:0098609~cell-cell adhesion,	GO:0005737~cytoplasm,GO:0005856~cytoskeleton,GO:0005886~plasma membrane,GO:0005911~cell-cell junction,GO:0005913~cell-cell adherens junction,GO:0014069~postsynaptic density,GO:0019898~extrinsic component of membrane,GO:0043234~protein complex,GO:0097060~synaptic membrane,	GO:0003779~actin binding,GO:0005102~receptor binding,GO:0005198~structural molecule activity,GO:0005200~structural constituent of cytoskeleton,GO:0005515~protein binding,GO:0008092~cytoskeletal protein binding,GO:0098641~cadherin binding involved in cell-cell adhesion,	mmu04530:Tight junction,	2	0	U	0.736297	0	0	0	0	1	0	1	0	0	0	0	0	0	0	0	0	0	0	0	0	0	0	0	0	0	0	0	0	0	0	0	0	0	0
53	sp|Q3UHA3|SPTCS_MOUSE	Q3UHA3	214585	Spg11	spastic paraplegia 11(Spg11)	GO:0007040~lysosome organization,GO:0007268~chemical synaptic transmission,GO:0007409~axonogenesis,GO:0008088~axo-dendritic transport,GO:0048167~regulation of synaptic plasticity,GO:0048489~synaptic vesicle transport,GO:0048675~axon extension,GO:0090389~phagosome-lysosome fusion involved in apoptotic cell clearance,GO:0090659~walking behavior,	GO:0005634~nucleus,GO:0005730~nucleolus,GO:0005737~cytoplasm,GO:0005765~lysosomal membrane,GO:0005829~cytosol,GO:0005886~plasma membrane,GO:0030054~cell junction,GO:0030424~axon,GO:0030425~dendrite,GO:0031410~cytoplasmic vesicle,GO:0042995~cell projection,GO:0045202~synapse,GO:0070062~extracellular exosome,	0	0	2	0	U	0.729339	1	1	1	1	0	1	0	0	1	0	0	0	0	0	0	0	0	0	0	0	0	0	0	0	0	0	0	0	0	0	0	0	0	1
54	tr|E9Q4V9|E9Q4V9_MOUSE	E9Q4V9	103468	Nup107	nucleoporin 107(Nup107)	GO:0000973~posttranscriptional tethering of RNA polymerase II gene DNA at nuclear periphery,GO:0006355~regulation of transcription, DNA-templated,GO:0006406~mRNA export from nucleus,GO:0006606~protein import into nucleus,GO:0006810~transport,GO:0015031~protein transport,GO:0051028~mRNA transport,GO:0051292~nuclear pore complex assembly,	GO:0000775~chromosome, centromeric region,GO:0000776~kinetochore,GO:0000777~condensed chromosome kinetochore,GO:0005634~nucleus,GO:0005643~nuclear pore,GO:0005654~nucleoplasm,GO:0005694~chromosome,GO:0005813~centrosome,GO:0016020~membrane,GO:0016021~integral component of membrane,GO:0031080~nuclear pore outer ring,GO:0031965~nuclear membrane,GO:0034399~nuclear periphery,	GO:0005487~nucleocytoplasmic transporter activity,GO:0017056~structural constituent of nuclear pore,	mmu03013:RNA transport,	2	0	U	0.712307	0	1	0	0	0	0	0	0	0	0	0	0	0	0	0	0	0	0	0	0	0	0	0	0	0	0	0	0	0	0	0	0	0	0
55	sp|Q2PFD7-2|PSD3_MOUSE	Q2PFD7	234353	Psd3	pleckstrin and Sec7 domain containing 3(Psd3)	GO:0032011~ARF protein signal transduction,GO:0032012~regulation of ARF protein signal transduction,	GO:0005886~plasma membrane,GO:0014069~postsynaptic density,GO:0016020~membrane,GO:0030054~cell junction,GO:0045202~synapse,GO:0045211~postsynaptic membrane,	GO:0005085~guanyl-nucleotide exchange factor activity,GO:0005086~ARF guanyl-nucleotide exchange factor activity,GO:0005543~phospholipid binding,	mmu04144:Endocytosis,	3	0	U	0.710995	0	0	0	0	0	0	0	0	0	0	0	0	0	0	0	0	0	0	0	0	0	0	0	0	0	0	0	0	0	0	0	0	0	0
56	sp|Q61553|FSCN1_MOUSE	Q61553	14086	Fscn1	fascin actin-bundling protein 1(Fscn1)	GO:0007015~actin filament organization,GO:0007043~cell-cell junction assembly,GO:0007163~establishment or maintenance of cell polarity,GO:0009653~anatomical structure morphogenesis,GO:0010592~positive regulation of lamellipodium assembly,GO:0016477~cell migration,GO:0030035~microspike assembly,GO:0030036~actin cytoskeleton organization,GO:0032534~regulation of microvillus assembly,GO:0032956~regu…	GO:0001725~stress fiber,GO:0001726~ruffle,GO:0002102~podosome,GO:0005737~cytoplasm,GO:0005829~cytosol,GO:0005856~cytoskeleton,GO:0005886~plasma membrane,GO:0005902~microvillus,GO:0005911~cell-cell junction,GO:0005913~cell-cell adherens junction,GO:0015629~actin cytoskeleton,GO:0030027~lamellipodium,GO:0030054~cell junction,GO:0030175~filopodium,GO:0030425~dendrite,GO:0030426~growth cone,GO:003125…	GO:0003779~actin binding,GO:0005515~protein binding,GO:0008144~drug binding,GO:0030674~protein binding, bridging,GO:0044822~poly(A) RNA binding,GO:0051015~actin filament binding,GO:0098641~cadherin binding involved in cell-cell adhesion,	0	3	0	U	0.708482	0	0	0	0	1	0	1	0	0	0	0	0	0	0	0	0	0	0	0	0	0	0	0	0	1	0	0	0	0	0	0	0	0	0
57	tr|E9Q2E4|E9Q2E4_MOUSE	E9Q2E4	269700	Gm15800	predicted gene 15800(Gm15800)	GO:0042787~protein ubiquitination involved in ubiquitin-dependent protein catabolic process,	GO:0005634~nucleus,GO:0005737~cytoplasm,	GO:0004842~ubiquitin-protein transferase activity,GO:0016874~ligase activity,	0	2	0	U	0.705358	0	0	0	0	0	0	0	0	0	0	0	0	0	1	0	0	0	0	0	0	0	0	0	0	0	0	0	0	0	0	0	0	0	0
58	sp|P59764|DOCK4_MOUSE	P59764	238130	Dock4	dedicator of cytokinesis 4(Dock4)	GO:0007264~small GTPase mediated signal transduction,GO:0060326~cell chemotaxis,GO:1904694~negative regulation of vascular smooth muscle contraction,GO:1904754~positive regulation of vascular associated smooth muscle cell migration,	GO:0005622~intracellular,GO:0005737~cytoplasm,GO:0005829~cytosol,GO:0005886~plasma membrane,GO:0016020~membrane,GO:0032420~stereocilium,GO:0032421~stereocilium bundle,	GO:0005085~guanyl-nucleotide exchange factor activity,GO:0005096~GTPase activator activity,GO:0017124~SH3 domain binding,GO:0030165~PDZ domain binding,GO:0030971~receptor tyrosine kinase binding,GO:0048365~Rac GTPase binding,	mmu04015:Rap1 signaling pathway,	3	0	U	0.696859	0	0	0	0	0	0	0	0	0	0	0	0	0	0	0	0	0	0	0	0	0	0	0	0	1	0	0	0	0	0	0	0	0	0
59	sp|P70232-2|CHL1_MOUSE	P70232	12661	Chl1	cell adhesion molecule L1-like(Chl1)	GO:0001764~neuron migration,GO:0007155~cell adhesion,GO:0007156~homophilic cell adhesion via plasma membrane adhesion molecules,GO:0007275~multicellular organism development,GO:0007399~nervous system development,GO:0007411~axon guidance,GO:0008344~adult locomotory behavior,GO:0030154~cell differentiation,GO:0031103~axon regeneration,GO:0031175~neuron projection development,GO:0035640~exploration …	GO:0005576~extracellular region,GO:0005578~proteinaceous extracellular matrix,GO:0005886~plasma membrane,GO:0016020~membrane,GO:0016021~integral component of membrane,GO:0030425~dendrite,GO:0045177~apical part of cell,GO:0070062~extracellular exosome,	GO:0002020~protease binding,	0	2	0	U	0.695258	1	0	0	1	0	0	1	0	0	0	0	0	1	0	0	1	1	0	0	0	0	0	0	0	1	0	0	0	0	0	1	0	0	1
60	sp|P70232|CHL1_MOUSE	P70232	12661	Chl1	cell adhesion molecule L1-like(Chl1)	GO:0001764~neuron migration,GO:0007155~cell adhesion,GO:0007156~homophilic cell adhesion via plasma membrane adhesion molecules,GO:0007275~multicellular organism development,GO:0007399~nervous system development,GO:0007411~axon guidance,GO:0008344~adult locomotory behavior,GO:0030154~cell differentiation,GO:0031103~axon regeneration,GO:0031175~neuron projection development,GO:0035640~exploration …	GO:0005576~extracellular region,GO:0005578~proteinaceous extracellular matrix,GO:0005886~plasma membrane,GO:0016020~membrane,GO:0016021~integral component of membrane,GO:0030425~dendrite,GO:0045177~apical part of cell,GO:0070062~extracellular exosome,	GO:0002020~protease binding,	0	2	0	U	0.695258	1	0	0	1	0	0	1	0	0	0	0	0	1	0	0	1	1	0	0	0	0	0	0	0	1	0	0	0	0	0	1	0	0	1
61	sp|Q8CCJ3|UFL1_MOUSE	Q8CCJ3	67490	1810074P20Rik	UFM1 specific ligase 1(Ufl1)	GO:0001649~osteoblast differentiation,GO:0008284~positive regulation of cell proliferation,GO:0010468~regulation of gene expression,GO:0031397~negative regulation of protein ubiquitination,GO:0032088~negative regulation of NF-kappaB transcription factor activity,GO:0032434~regulation of proteasomal ubiquitin-dependent protein catabolic process,GO:0032880~regulation of protein localization,GO:0033…	GO:0005634~nucleus,GO:0005737~cytoplasm,GO:0005783~endoplasmic reticulum,GO:0005789~endoplasmic reticulum membrane,GO:0005829~cytosol,GO:0016020~membrane,GO:0043005~neuron projection,GO:0043234~protein complex,	GO:0005515~protein binding,GO:0016874~ligase activity,GO:0071568~UFM1 transferase activity,	0	2	0	U	0.679094	1	0	0	0	0	0	0	0	0	0	0	0	0	1	0	0	1	0	0	0	0	0	0	0	0	0	0	0	0	0	0	0	0	0
62	sp|Q62417|SRBS1_MOUSE	Q62417	20411	Sorbs1	sorbin and SH3 domain containing 1(Sorbs1)	GO:0006810~transport,GO:0007015~actin filament organization,GO:0008286~insulin receptor signaling pathway,GO:0015758~glucose transport,GO:0032869~cellular response to insulin stimulus,GO:0043149~stress fiber assembly,GO:0045725~positive regulation of glycogen biosynthetic process,GO:0046326~positive regulation of glucose import,GO:0046889~positive regulation of lipid biosynthetic process,GO:00480…	GO:0001725~stress fiber,GO:0005634~nucleus,GO:0005654~nucleoplasm,GO:0005737~cytoplasm,GO:0005813~centrosome,GO:0005829~cytosol,GO:0005856~cytoskeleton,GO:0005886~plasma membrane,GO:0005899~insulin receptor complex,GO:0005913~cell-cell adherens junction,GO:0005924~cell-substrate adherens junction,GO:0005925~focal adhesion,GO:0016020~membrane,GO:0016363~nuclear matrix,GO:0016600~flotillin complex,…	GO:0005070~SH3/SH2 adaptor activity,GO:0005158~insulin receptor binding,GO:0005515~protein binding,GO:0008134~transcription factor binding,GO:0019901~protein kinase binding,	mmu03320:PPAR signaling pathway,mmu04520:Adherens junction,mmu04910:Insulin signaling pathway,	4	0	U	0.678523	0	1	0	0	1	0	1	0	0	0	0	1	0	0	1	0	0	0	0	0	0	0	0	0	0	0	0	0	0	0	0	0	0	0
63	sp|P42859|HD_MOUSE	P42859	15194	Htt	huntingtin(Htt)	GO:0000050~urea cycle,GO:0000052~citrulline metabolic process,GO:0000132~establishment of mitotic spindle orientation,GO:0006606~protein import into nucleus,GO:0006839~mitochondrial transport,GO:0006888~ER to Golgi vesicle-mediated transport,GO:0006890~retrograde vesicle-mediated transport, Golgi to ER,GO:0006915~apoptotic process,GO:0007005~mitochondrion organization,GO:0007029~endoplasmic retic…	GO:0005634~nucleus,GO:0005654~nucleoplasm,GO:0005737~cytoplasm,GO:0005739~mitochondrion,GO:0005770~late endosome,GO:0005776~autophagosome,GO:0005783~endoplasmic reticulum,GO:0005794~Golgi apparatus,GO:0005814~centriole,GO:0005829~cytosol,GO:0014069~postsynaptic density,GO:0016023~cytoplasmic, membrane-bounded vesicle,GO:0016234~inclusion body,GO:0030136~clathrin-coated vesicle,GO:0030424~axon,GO:…	GO:0002039~p53 binding,GO:0005102~receptor binding,GO:0005515~protein binding,GO:0005522~profilin binding,GO:0008134~transcription factor binding,GO:0019900~kinase binding,GO:0034452~dynactin binding,GO:0042802~identical protein binding,GO:0044325~ion channel binding,GO:0045505~dynein intermediate chain binding,GO:0048487~beta-tubulin binding,GO:0050809~diazepam binding,	mmu05016:Huntington's disease,	5	1	U	0.67593	1	1	1	0	1	1	0	0	1	1	0	0	1	1	0	0	0	0	1	0	1	1	0	0	0	0	0	0	0	0	0	0	0	0
64	sp|P59644|PI5PA_MOUSE	P59644	170835	Inpp5j	inositol polyphosphate 5-phosphatase J(Inpp5j)	GO:0010977~negative regulation of neuron projection development,GO:0031115~negative regulation of microtubule polymerization,GO:0033137~negative regulation of peptidyl-serine phosphorylation,GO:0046856~phosphatidylinositol dephosphorylation,	GO:0001726~ruffle,GO:0005737~cytoplasm,GO:0005886~plasma membrane,GO:0019898~extrinsic component of membrane,GO:0030426~growth cone,GO:0043198~dendritic shaft,	GO:0004445~inositol-polyphosphate 5-phosphatase activity,GO:0016787~hydrolase activity,GO:0017124~SH3 domain binding,GO:0034485~phosphatidylinositol-3,4,5-trisphosphate 5-phosphatase activity,GO:0052658~inositol-1,4,5-trisphosphate 5-phosphatase activity,GO:0052659~inositol-1,3,4,5-tetrakisphosphate 5-phosphatase activity,	mmu00562:Inositol phosphate metabolism,mmu01100:Metabolic pathways,mmu04070:Phosphatidylinositol signaling system,	3	0	U	0.674816	1	0	0	0	1	0	0	0	0	0	0	0	0	0	0	0	0	0	0	0	0	0	0	0	0	0	0	0	0	0	0	0	0	0
65	tr|A2AHJ7|A2AHJ7_MOUSE	A2AHJ7	104418	Dgkz	diacylglycerol kinase zeta(Dgkz)	GO:0007205~protein kinase C-activating G-protein coupled receptor signaling pathway,GO:0016310~phosphorylation,GO:0031571~mitotic G1 DNA damage checkpoint,GO:0035556~intracellular signal transduction,GO:0045930~negative regulation of mitotic cell cycle,GO:0046339~diacylglycerol metabolic process,GO:0046486~glycerolipid metabolic process,GO:0046580~negative regulation of Ras protein signal transdu…	GO:0005622~intracellular,GO:0005634~nucleus,GO:0005654~nucleoplasm,GO:0005737~cytoplasm,GO:0005886~plasma membrane,GO:0016020~membrane,GO:0030027~lamellipodium,	GO:0000166~nucleotide binding,GO:0001727~lipid kinase activity,GO:0004143~diacylglycerol kinase activity,GO:0004857~enzyme inhibitor activity,GO:0005524~ATP binding,GO:0008022~protein C-terminus binding,GO:0016301~kinase activity,GO:0016740~transferase activity,GO:0046872~metal ion binding,	mmu00561:Glycerolipid metabolism,mmu00564:Glycerophospholipid metabolism,mmu01100:Metabolic pathways,mmu04070:Phosphatidylinositol signaling system,mmu05231:Choline metabolism in cancer,	4	1	U	0.670133	0	0	0	0	0	0	0	0	0	0	0	0	0	0	0	0	1	0	0	0	0	0	0	0	0	0	0	0	0	0	0	0	0	0
66	tr|E0CY11|E0CY11_MOUSE	E0CY11	18189	Nrxn1	neurexin I(Nrxn1)	GO:0001525~angiogenesis,GO:0006904~vesicle docking involved in exocytosis,GO:0007155~cell adhesion,GO:0007157~heterophilic cell-cell adhesion via plasma membrane cell adhesion molecules,GO:0007158~neuron cell-cell adhesion,GO:0007165~signal transduction,GO:0007268~chemical synaptic transmission,GO:0007269~neurotransmitter secretion,GO:0007416~synapse assembly,GO:0007612~learning,GO:0016339~calciu…	GO:0005783~endoplasmic reticulum,GO:0005886~plasma membrane,GO:0009986~cell surface,GO:0016020~membrane,GO:0016021~integral component of membrane,GO:0030054~cell junction,GO:0030139~endocytic vesicle,GO:0031965~nuclear membrane,GO:0031982~vesicle,GO:0042734~presynaptic membrane,GO:0043025~neuronal cell body,GO:0043234~protein complex,GO:0044295~axonal growth cone,GO:0045202~synapse,GO:0060076~exc…	GO:0004888~transmembrane signaling receptor activity,GO:0005102~receptor binding,GO:0005246~calcium channel regulator activity,GO:0005509~calcium ion binding,GO:0005515~protein binding,GO:0033130~acetylcholine receptor binding,GO:0046872~metal ion binding,GO:0048306~calcium-dependent protein binding,GO:0050839~cell adhesion molecule binding,GO:0097109~neuroligin family protein binding,	mmu04514:Cell adhesion molecules (CAMs),	3	0	U	0.669483	1	1	1	0	0	1	1	1	0	1	1	0	0	0	0	0	0	1	0	0	1	1	0	1	0	0	0	0	0	0	0	0	0	0
67	tr|E0CZA5|E0CZA5_MOUSE	E0CZA5	18189	Nrxn1	neurexin I(Nrxn1)	GO:0001525~angiogenesis,GO:0006904~vesicle docking involved in exocytosis,GO:0007155~cell adhesion,GO:0007157~heterophilic cell-cell adhesion via plasma membrane cell adhesion molecules,GO:0007158~neuron cell-cell adhesion,GO:0007165~signal transduction,GO:0007268~chemical synaptic transmission,GO:0007269~neurotransmitter secretion,GO:0007416~synapse assembly,GO:0007612~learning,GO:0016339~calciu…	GO:0005783~endoplasmic reticulum,GO:0005886~plasma membrane,GO:0009986~cell surface,GO:0016020~membrane,GO:0016021~integral component of membrane,GO:0030054~cell junction,GO:0030139~endocytic vesicle,GO:0031965~nuclear membrane,GO:0031982~vesicle,GO:0042734~presynaptic membrane,GO:0043025~neuronal cell body,GO:0043234~protein complex,GO:0044295~axonal growth cone,GO:0045202~synapse,GO:0060076~exc…	GO:0004888~transmembrane signaling receptor activity,GO:0005102~receptor binding,GO:0005246~calcium channel regulator activity,GO:0005509~calcium ion binding,GO:0005515~protein binding,GO:0033130~acetylcholine receptor binding,GO:0046872~metal ion binding,GO:0048306~calcium-dependent protein binding,GO:0050839~cell adhesion molecule binding,GO:0097109~neuroligin family protein binding,	mmu04514:Cell adhesion molecules (CAMs),	3	0	U	0.669483	1	1	1	0	0	1	1	1	0	1	1	0	0	0	0	0	0	1	0	0	1	1	0	1	0	0	0	0	0	0	0	0	0	0
68	sp|Q7TSC1|PRC2A_MOUSE	Q7TSC1	53761	Prrc2a	proline-rich coiled-coil 2A(Prrc2a)	GO:0030154~cell differentiation,	GO:0005634~nucleus,GO:0005737~cytoplasm,GO:0016020~membrane,GO:0043231~intracellular membrane-bounded organelle,GO:0070062~extracellular exosome,	GO:0044822~poly(A) RNA binding,	0	2	0	U	0.665724	0	0	0	0	0	0	0	0	0	0	0	0	0	0	0	0	0	0	0	0	0	0	0	0	0	0	0	0	0	0	0	0	0	0
69	sp|Q8BUR4|DOCK1_MOUSE	Q8BUR4	330662	Dock1	dedicator of cytokinesis 1(Dock1)	GO:0002244~hematopoietic progenitor cell differentiation,GO:0006909~phagocytosis,GO:0006915~apoptotic process,GO:0007010~cytoskeleton organization,GO:0007264~small GTPase mediated signal transduction,GO:0010634~positive regulation of epithelial cell migration,GO:0016477~cell migration,GO:1900026~positive regulation of substrate adhesion-dependent cell spreading,	GO:0005634~nucleus,GO:0005654~nucleoplasm,GO:0005737~cytoplasm,GO:0016020~membrane,GO:0032045~guanyl-nucleotide exchange factor complex,	GO:0005085~guanyl-nucleotide exchange factor activity,GO:0005096~GTPase activator activity,GO:0005515~protein binding,GO:0017124~SH3 domain binding,	mmu04510:Focal adhesion,mmu04810:Regulation of actin cytoskeleton,mmu05100:Bacterial invasion of epithelial cells,	2	0	U	0.660322	0	1	1	0	1	0	1	0	0	0	0	0	1	0	0	0	0	0	0	0	0	0	0	0	1	0	0	0	0	0	0	0	0	0
70	sp|P60904|DNJC5_MOUSE	P60904	13002	Dnajc5	DnaJ heat shock protein family (Hsp40) member C5(Dnajc5)	GO:0043524~negative regulation of neuron apoptotic process,	GO:0005739~mitochondrion,GO:0005765~lysosomal membrane,GO:0005886~plasma membrane,GO:0008021~synaptic vesicle,GO:0016020~membrane,GO:0042470~melanosome,GO:0043195~terminal bouton,GO:0070062~extracellular exosome,	GO:0001948~glycoprotein binding,GO:0005515~protein binding,GO:0043008~ATP-dependent protein binding,	mmu04141:Protein processing in endoplasmic reticulum,	2	0	U	0.659734	0	0	0	0	0	0	0	0	0	0	0	0	1	0	0	0	0	0	0	0	0	0	0	0	0	0	0	0	0	0	0	0	0	0
71	sp|Q5U3K5|RABL6_MOUSE	Q5U3K5	227624	B230208H17Rik	RAB, member RAS oncogene family-like 6(Rabl6)	GO:0007264~small GTPase mediated signal transduction,	GO:0005634~nucleus,GO:0005737~cytoplasm,	GO:0000166~nucleotide binding,GO:0005525~GTP binding,	0	2	0	U	0.658021	0	0	0	0	0	0	0	0	0	0	0	0	0	0	0	0	0	0	0	0	0	0	0	0	0	0	0	0	0	0	0	0	0	0
72	sp|Q9D666-2|SUN1_MOUSE	Q9D666	77053	Sun1	Sad1 and UNC84 domain containing 1(Sun1)	GO:0001503~ossification,GO:0006998~nuclear envelope organization,GO:0007129~synapsis,GO:0009612~response to mechanical stimulus,GO:0090286~cytoskeletal anchoring at nuclear membrane,GO:0090292~nuclear matrix anchoring at nuclear membrane,	GO:0002080~acrosomal membrane,GO:0005623~cell,GO:0005634~nucleus,GO:0005635~nuclear envelope,GO:0005639~integral component of nuclear inner membrane,GO:0005730~nucleolus,GO:0005737~cytoplasm,GO:0016020~membrane,GO:0016021~integral component of membrane,GO:0031965~nuclear membrane,GO:0034993~LINC complex,GO:0043231~intracellular membrane-bounded organelle,	GO:0005515~protein binding,GO:0005521~lamin binding,	0	2	0	U	0.655749	0	0	0	0	1	0	0	0	0	0	0	0	0	0	0	0	0	0	0	0	0	0	0	0	0	0	0	0	0	0	0	0	0	0
73	sp|Q61290|CAC1E_MOUSE	Q61290	12290	Cacna1e	calcium channel, voltage-dependent, R type, alpha 1E subunit(Cacna1e)	GO:0001662~behavioral fear response,GO:0002027~regulation of heart rate,GO:0006810~transport,GO:0006811~ion transport,GO:0006816~calcium ion transport,GO:0007626~locomotory behavior,GO:0008542~visual learning,GO:0019226~transmission of nerve impulse,GO:0019233~sensory perception of pain,GO:0030317~sperm motility,GO:0034765~regulation of ion transmembrane transport,GO:0042593~glucose homeostasis,G…	GO:0005891~voltage-gated calcium channel complex,GO:0016020~membrane,GO:0016021~integral component of membrane,GO:0043204~perikaryon,	GO:0005216~ion channel activity,GO:0005244~voltage-gated ion channel activity,GO:0005245~voltage-gated calcium channel activity,GO:0005262~calcium channel activity,GO:0005509~calcium ion binding,GO:0008331~high voltage-gated calcium channel activity,GO:0046872~metal ion binding,GO:0047485~protein N-terminus binding,	mmu04010:MAPK signaling pathway,mmu04020:Calcium signaling pathway,mmu04930:Type II diabetes mellitus,	3	1	U	0.654533	0	1	0	0	0	0	0	0	0	1	0	0	0	0	0	0	0	0	1	0	1	0	0	0	0	0	1	0	0	0	0	0	0	0
74	sp|Q3THK7|GUAA_MOUSE	Q3THK7	229363	Gmps	guanine monophosphate synthetase(Gmps)	GO:0006164~purine nucleotide biosynthetic process,GO:0006177~GMP biosynthetic process,GO:0006541~glutamine metabolic process,	GO:0005737~cytoplasm,GO:0005829~cytosol,	GO:0000166~nucleotide binding,GO:0003921~GMP synthase activity,GO:0003922~GMP synthase (glutamine-hydrolyzing) activity,GO:0005524~ATP binding,GO:0016462~pyrophosphatase activity,GO:0016874~ligase activity,	mmu00230:Purine metabolism,mmu00983:Drug metabolism - other enzymes,mmu01100:Metabolic pathways,	2	0	U	0.654423	0	0	0	0	0	0	0	0	0	0	0	0	0	0	0	0	0	0	0	0	0	0	0	0	0	0	0	0	0	0	0	0	0	0
75	sp|Q3UHD1|BAI1_MOUSE	Q3UHD1	107831	Bai1	adhesion G protein-coupled receptor B1(Adgrb1)	GO:0007166~cell surface receptor signaling pathway,GO:0007186~G-protein coupled receptor signaling pathway,GO:0016525~negative regulation of angiogenesis,GO:0051965~positive regulation of synapse assembly,	GO:0005886~plasma membrane,GO:0014069~postsynaptic density,GO:0016020~membrane,GO:0016021~integral component of membrane,	GO:0004888~transmembrane signaling receptor activity,GO:0004930~G-protein coupled receptor activity,GO:0005515~protein binding,	mmu04115:p53 signaling pathway,	4	0	U	0.651239	0	0	0	0	0	0	0	1	0	0	0	0	0	0	0	0	0	1	0	0	0	0	0	0	0	0	0	0	0	0	0	0	0	0
76	sp|O70161|PI51C_MOUSE	O70161	18717	Pip5k1c	phosphatidylinositol-4-phosphate 5-kinase, type 1 gamma(Pip5k1c)	GO:0006661~phosphatidylinositol biosynthetic process,GO:0006887~exocytosis,GO:0006897~endocytosis,GO:0006909~phagocytosis,GO:0006935~chemotaxis,GO:0007016~cytoskeletal anchoring at plasma membrane,GO:0007155~cell adhesion,GO:0007409~axonogenesis,GO:0016310~phosphorylation,GO:0046488~phosphatidylinositol metabolic process,GO:0070527~platelet aggregation,	GO:0001891~phagocytic cup,GO:0001931~uropod,GO:0005737~cytoplasm,GO:0005829~cytosol,GO:0005886~plasma membrane,GO:0005925~focal adhesion,GO:0012505~endomembrane system,GO:0016020~membrane,GO:0030054~cell junction,GO:0032587~ruffle membrane,GO:0042995~cell projection,	GO:0000166~nucleotide binding,GO:0005515~protein binding,GO:0005524~ATP binding,GO:0016301~kinase activity,GO:0016307~phosphatidylinositol phosphate kinase activity,GO:0016308~1-phosphatidylinositol-4-phosphate 5-kinase activity,GO:0016740~transferase activity,GO:1990147~talin binding,	mmu00562:Inositol phosphate metabolism,mmu01100:Metabolic pathways,mmu04070:Phosphatidylinositol signaling system,mmu04144:Endocytosis,mmu04666:Fc gamma R-mediated phagocytosis,mmu04810:Regulation of actin cytoskeleton,mmu05231:Choline metabolism in cancer,	2	0	U	0.64955	1	1	1	1	1	0	1	0	0	0	0	0	0	0	0	1	0	0	0	0	0	0	0	0	0	0	0	0	0	0	0	0	0	1
77	tr|Q5SQ27|Q5SQ27_MOUSE	Q5SQ27	380683	Sec14l3	SEC14-like lipid binding 3(Sec14l3)	GO:0006810~transport,	GO:0005622~intracellular,GO:0016021~integral component of membrane,GO:0070062~extracellular exosome,	GO:0005215~transporter activity,	0	4	0	U	0.643474	0	1	0	0	0	0	0	0	0	0	0	0	0	0	0	0	0	0	0	0	0	0	0	0	0	0	0	0	0	0	0	0	0	0
78	sp|Q8BI84|MIA3_MOUSE	Q8BI84	338366	Mia3	melanoma inhibitory activity 3(Mia3)	GO:0002063~chondrocyte development,GO:0002687~positive regulation of leukocyte migration,GO:0006810~transport,GO:0006887~exocytosis,GO:0006888~ER to Golgi vesicle-mediated transport,GO:0007162~negative regulation of cell adhesion,GO:0015031~protein transport,GO:0016192~vesicle-mediated transport,GO:0030199~collagen fibril organization,GO:0030336~negative regulation of cell migration,GO:0030501~po…	GO:0005622~intracellular,GO:0005623~cell,GO:0005783~endoplasmic reticulum,GO:0005789~endoplasmic reticulum membrane,GO:0016020~membrane,GO:0016021~integral component of membrane,GO:0043231~intracellular membrane-bounded organelle,GO:0070971~endoplasmic reticulum exit site,	GO:0042954~lipoprotein transporter activity,	0	3	0	U	0.640409	0	1	1	0	0	0	1	0	0	0	0	0	0	0	0	1	0	0	0	0	0	0	0	0	1	0	0	0	0	0	0	0	0	0
79	tr|B7ZMZ7|B7ZMZ7_MOUSE	B7ZMZ7	208440	Dip2c	disco interacting protein 2 homolog C(Dip2c)	GO:0008152~metabolic process,	GO:0016021~integral component of membrane,	GO:0003824~catalytic activity,	0	2	0	U	0.639053	0	0	0	0	0	0	0	0	0	0	0	0	0	0	0	0	0	0	0	0	0	0	0	0	0	0	0	0	0	0	0	0	0	0
80	sp|Q8K310|MATR3_MOUSE	Q8K310	17184	Matr3	matrin 3(Matr3)	GO:0003170~heart valve development,GO:0003281~ventricular septum development,GO:0010608~posttranscriptional regulation of gene expression,	GO:0005634~nucleus,GO:0005654~nucleoplasm,GO:0005737~cytoplasm,GO:0016020~membrane,GO:0016363~nuclear matrix,	GO:0000166~nucleotide binding,GO:0003676~nucleic acid binding,GO:0003723~RNA binding,GO:0008270~zinc ion binding,GO:0044822~poly(A) RNA binding,GO:0046872~metal ion binding,	0	5	1	U	0.632869	0	0	0	0	0	0	0	0	0	0	0	0	0	0	0	0	0	0	0	0	0	0	0	0	0	0	0	0	0	0	0	0	0	0
81	sp|Q62148|AL1A2_MOUSE	Q62148	19378	Aldh1a2	aldehyde dehydrogenase family 1, subfamily A2(Aldh1a2)	GO:0001523~retinoid metabolic process,GO:0001568~blood vessel development,GO:0001822~kidney development,GO:0001889~liver development,GO:0001936~regulation of endothelial cell proliferation,GO:0001947~heart looping,GO:0002138~retinoic acid biosynthetic process,GO:0003007~heart morphogenesis,GO:0007494~midgut development,GO:0007507~heart development,GO:0008152~metabolic process,GO:0008284~positive …	GO:0005737~cytoplasm,GO:0005829~cytosol,GO:0048471~perinuclear region of cytoplasm,	GO:0001758~retinal dehydrogenase activity,GO:0004028~3-chloroallyl aldehyde dehydrogenase activity,GO:0004029~aldehyde dehydrogenase (NAD) activity,GO:0016491~oxidoreductase activity,GO:0016620~oxidoreductase activity, acting on the aldehyde or oxo group of donors, NAD or NADP as acceptor,GO:0016918~retinal binding,	mmu00830:Retinol metabolism,mmu01100:Metabolic pathways,	2	0	U	0.619584	1	0	0	0	0	0	0	0	0	0	0	0	1	0	0	0	0	0	0	0	0	1	0	1	0	0	0	0	0	0	0	0	0	0
82	tr|G3UWG2|G3UWG2_MOUSE	G3UWG2	21844	Tiam1	T cell lymphoma invasion and metastasis 1(Tiam1)	GO:0003300~cardiac muscle hypertrophy,GO:0006915~apoptotic process,GO:0007160~cell-matrix adhesion,GO:0007165~signal transduction,GO:0007264~small GTPase mediated signal transduction,GO:0008284~positive regulation of cell proliferation,GO:0010976~positive regulation of neuron projection development,GO:0016477~cell migration,GO:0016601~Rac protein signal transduction,GO:0030335~positive regulation…	GO:0005622~intracellular,GO:0005634~nucleus,GO:0005737~cytoplasm,GO:0005829~cytosol,GO:0005874~microtubule,GO:0005886~plasma membrane,GO:0005911~cell-cell junction,GO:0014069~postsynaptic density,GO:0016020~membrane,GO:0030054~cell junction,GO:0031234~extrinsic component of cytoplasmic side of plasma membrane,GO:0032587~ruffle membrane,GO:0036477~somatodendritic compartment,GO:0043025~neuronal ce…	GO:0005057~receptor signaling protein activity,GO:0005085~guanyl-nucleotide exchange factor activity,GO:0005089~Rho guanyl-nucleotide exchange factor activity,GO:0005515~protein binding,GO:0005543~phospholipid binding,GO:0008017~microtubule binding,GO:0008289~lipid binding,GO:0017016~Ras GTPase binding,GO:0019900~kinase binding,GO:0030676~Rac guanyl-nucleotide exchange factor activity,GO:0030971~…	mmu04014:Ras signaling pathway,mmu04015:Rap1 signaling pathway,mmu04024:cAMP signaling pathway,mmu04062:Chemokine signaling pathway,mmu04810:Regulation of actin cytoskeleton,mmu05205:Proteoglycans in cancer,	2	0	U	0.619386	1	1	0	1	0	0	1	0	0	0	0	0	1	0	1	0	1	0	0	1	1	0	0	0	1	0	0	0	0	0	0	0	0	1
83	sp|P70207|PLXA2_MOUSE	P70207	18845	Plxna2	plexin A2(Plxna2)	GO:0001756~somitogenesis,GO:0007165~signal transduction,GO:0007166~cell surface receptor signaling pathway,GO:0021785~branchiomotor neuron axon guidance,GO:0021915~neural tube development,GO:0021935~cerebellar granule cell precursor tangential migration,GO:0030334~regulation of cell migration,GO:0048841~regulation of axon extension involved in axon guidance,GO:0051642~centrosome localization,GO:0…	GO:0002116~semaphorin receptor complex,GO:0005886~plasma membrane,GO:0005887~integral component of plasma membrane,GO:0016020~membrane,GO:0016021~integral component of membrane,	GO:0017154~semaphorin receptor activity,	mmu04360:Axon guidance,	2	0	U	0.615443	1	0	0	1	0	0	0	0	0	0	0	0	0	0	0	0	0	0	0	0	0	1	0	0	1	0	0	0	0	0	0	0	0	1
84	tr|G3UZE9|G3UZE9_MOUSE	G3UZE9	17756	Mtap2	microtubule-associated protein 2(Map2)	GO:0001578~microtubule bundle formation,GO:0007409~axonogenesis,GO:0016358~dendrite development,GO:0021954~central nervous system neuron development,GO:0030010~establishment of cell polarity,GO:0048813~dendrite morphogenesis,GO:0050770~regulation of axonogenesis,GO:0071310~cellular response to organic substance,	GO:0005622~intracellular,GO:0005730~nucleolus,GO:0005737~cytoplasm,GO:0005790~smooth endoplasmic reticulum,GO:0005791~rough endoplasmic reticulum,GO:0005856~cytoskeleton,GO:0005874~microtubule,GO:0005875~microtubule associated complex,GO:0014069~postsynaptic density,GO:0030425~dendrite,GO:0034399~nuclear periphery,GO:0043005~neuron projection,GO:0043025~neuronal cell body,GO:0043198~dendritic sha…	GO:0002162~dystroglycan binding,GO:0005515~protein binding,GO:0005516~calmodulin binding,GO:0005519~cytoskeletal regulatory protein binding,GO:0008017~microtubule binding,GO:0015631~tubulin binding,	0	5	0	U	0.613098	1	0	0	1	1	0	0	0	0	0	0	0	0	0	0	0	0	0	0	0	0	0	0	0	0	0	0	0	0	0	0	0	0	1
85	sp|P46467|VPS4B_MOUSE	P46467	20479	Vps4b	vacuolar protein sorting 4B(Vps4b)	GO:0000920~cell separation after cytokinesis,GO:0006810~transport,GO:0006813~potassium ion transport,GO:0006997~nucleus organization,GO:0007032~endosome organization,GO:0007049~cell cycle,GO:0007080~mitotic metaphase plate congression,GO:0010824~regulation of centrosome duplication,GO:0010971~positive regulation of G2/M transition of mitotic cell cycle,GO:0015031~protein transport,GO:0016197~endo…	GO:0000922~spindle pole,GO:0005634~nucleus,GO:0005737~cytoplasm,GO:0005768~endosome,GO:0005813~centrosome,GO:0005829~cytosol,GO:0010008~endosome membrane,GO:0016020~membrane,GO:0031902~late endosome membrane,GO:0070062~extracellular exosome,GO:0090543~Flemming body,	GO:0000166~nucleotide binding,GO:0005515~protein binding,GO:0005524~ATP binding,GO:0008022~protein C-terminus binding,GO:0016787~hydrolase activity,GO:0016887~ATPase activity,GO:0042623~ATPase activity, coupled,GO:0042802~identical protein binding,GO:0042803~protein homodimerization activity,	mmu04144:Endocytosis,	2	0	U	0.612155	0	1	1	0	1	0	0	0	0	0	0	0	1	1	0	0	0	0	0	0	0	0	0	0	0	0	0	0	0	0	0	0	0	0
86	sp|P01029|CO4B_MOUSE	P01029	12268	C4b	complement component 4B (Chido blood group)(C4b)	GO:0006954~inflammatory response,GO:0006956~complement activation,GO:0006958~complement activation, classical pathway,GO:0016064~immunoglobulin mediated immune response,GO:0045087~innate immune response,	GO:0005576~extracellular region,GO:0005615~extracellular space,GO:0030424~axon,GO:0030425~dendrite,GO:0043025~neuronal cell body,GO:0044216~other organism cell,GO:0045202~synapse,GO:0070062~extracellular exosome,GO:0072562~blood microparticle,	GO:0001848~complement binding,GO:0001849~complement component C1q binding,GO:0004866~endopeptidase inhibitor activity,GO:0030246~carbohydrate binding,	mmu04610:Complement and coagulation cascades,mmu05133:Pertussis,mmu05150:Staphylococcus aureus infection,mmu05322:Systemic lupus erythematosus,	4	0	U	0.607004	0	0	0	0	0	0	0	0	0	0	0	0	0	0	0	0	0	0	0	0	0	0	0	0	0	0	0	0	0	0	0	0	0	0
87	sp|A2RSQ0|DEN5B_MOUSE	A2RSQ0	320560	Dennd5b	DENN/MADD domain containing 5B(Dennd5b)	GO:0050982~detection of mechanical stimulus,	GO:0016020~membrane,GO:0016021~integral component of membrane,	GO:0005085~guanyl-nucleotide exchange factor activity,GO:0005262~calcium channel activity,GO:0017112~Rab guanyl-nucleotide exchange factor activity,	0	2	0	U	0.604472	0	0	0	0	0	0	0	0	0	0	0	0	0	0	0	0	0	0	0	0	0	0	0	0	0	0	0	0	0	0	0	0	0	0
88	sp|Q8K406|LGI3_MOUSE	Q8K406	213469	Lgi3	leucine-rich repeat LGI family, member 3(Lgi3)	GO:0006887~exocytosis,GO:0017157~regulation of exocytosis,	GO:0005576~extracellular region,GO:0008021~synaptic vesicle,GO:0030054~cell junction,GO:0031410~cytoplasmic vesicle,GO:0043005~neuron projection,GO:0045202~synapse,	GO:0003824~catalytic activity,GO:0005515~protein binding,	0	2	0	U	0.603904	0	1	1	0	0	0	0	0	0	0	0	0	0	0	0	0	0	0	0	0	0	0	0	0	0	0	0	0	0	0	0	0	0	0
89	sp|Q64331|MYO6_MOUSE	Q64331	17920	Myo6	myosin VI(Myo6)	GO:0006605~protein targeting,GO:0006810~transport,GO:0006897~endocytosis,GO:0007268~chemical synaptic transmission,GO:0007416~synapse assembly,GO:0007605~sensory perception of sound,GO:0007626~locomotory behavior,GO:0014047~glutamate secretion,GO:0015031~protein transport,GO:0016358~dendrite development,GO:0030330~DNA damage response, signal transduction by p53 class mediator,GO:0042472~inner ear…	GO:0001726~ruffle,GO:0005634~nucleus,GO:0005654~nucleoplasm,GO:0005737~cytoplasm,GO:0005794~Golgi apparatus,GO:0005886~plasma membrane,GO:0005902~microvillus,GO:0005903~brush border,GO:0005905~clathrin-coated pit,GO:0005913~cell-cell adherens junction,GO:0012506~vesicle membrane,GO:0016020~membrane,GO:0016023~cytoplasmic, membrane-bounded vesicle,GO:0016459~myosin complex,GO:0016591~DNA-directed …	GO:0000166~nucleotide binding,GO:0003774~motor activity,GO:0003779~actin binding,GO:0005515~protein binding,GO:0005516~calmodulin binding,GO:0005524~ATP binding,GO:0051015~actin filament binding,GO:0098641~cadherin binding involved in cell-cell adhesion,	0	2	0	U	0.593128	1	1	1	0	0	1	1	1	1	0	0	0	0	0	0	0	1	0	0	0	0	0	0	0	0	0	0	0	0	0	0	0	0	0
90	sp|Q921I1|TRFE_MOUSE	Q921I1	22041	Trf	transferrin(Trf)	GO:0006810~transport,GO:0006811~ion transport,GO:0006826~iron ion transport,GO:0006879~cellular iron ion homeostasis,GO:0007015~actin filament organization,GO:0007257~activation of JUN kinase activity,GO:0015682~ferric iron transport,GO:0030316~osteoclast differentiation,GO:0031643~positive regulation of myelination,GO:0042327~positive regulation of phosphorylation,GO:0045780~positive regulation …	GO:0005576~extracellular region,GO:0005604~basement membrane,GO:0005615~extracellular space,GO:0005768~endosome,GO:0005769~early endosome,GO:0005770~late endosome,GO:0005905~clathrin-coated pit,GO:0009925~basal plasma membrane,GO:0009986~cell surface,GO:0016020~membrane,GO:0016023~cytoplasmic, membrane-bounded vesicle,GO:0016324~apical plasma membrane,GO:0030120~vesicle coat,GO:0030139~endocytic …	GO:0005515~protein binding,GO:0008198~ferrous iron binding,GO:0008199~ferric iron binding,GO:0015091~ferric iron transmembrane transporter activity,GO:0046872~metal ion binding,GO:1990459~transferrin receptor binding,	mmu04066:HIF-1 signaling pathway,mmu04978:Mineral absorption,	3	0	U	0.588285	1	1	1	0	1	0	0	0	0	0	0	0	0	0	0	0	1	0	0	1	0	0	0	0	0	0	0	0	0	0	0	0	0	0
91	sp|Q9WVE8|PACN2_MOUSE	Q9WVE8	23970	Pacsin2	protein kinase C and casein kinase substrate in neurons 2(Pacsin2)	GO:0006897~endocytosis,GO:0007165~signal transduction,GO:0030036~actin cytoskeleton organization,GO:0036010~protein localization to endosome,GO:0045806~negative regulation of endocytosis,GO:0048858~cell projection morphogenesis,GO:0070836~caveola assembly,GO:0072584~caveolin-mediated endocytosis,GO:0097320~membrane tubulation,GO:0098609~cell-cell adhesion,	GO:0005654~nucleoplasm,GO:0005737~cytoplasm,GO:0005768~endosome,GO:0005769~early endosome,GO:0005802~trans-Golgi network,GO:0005829~cytosol,GO:0005856~cytoskeleton,GO:0005886~plasma membrane,GO:0005901~caveola,GO:0005911~cell-cell junction,GO:0005913~cell-cell adherens junction,GO:0005925~focal adhesion,GO:0016020~membrane,GO:0019898~extrinsic component of membrane,GO:0030659~cytoplasmic vesicle …	GO:0005515~protein binding,GO:0008092~cytoskeletal protein binding,GO:0008289~lipid binding,GO:0016301~kinase activity,GO:0042802~identical protein binding,GO:0070300~phosphatidic acid binding,GO:0098641~cadherin binding involved in cell-cell adhesion,	0	2	0	U	0.58703	0	1	1	0	1	0	1	0	0	0	0	0	0	0	0	0	0	0	0	0	0	0	0	0	0	0	0	0	0	0	0	0	0	0
92	tr|E9Q3Q6|E9Q3Q6_MOUSE	E9Q3Q6	11658	Alcam	activated leukocyte cell adhesion molecule(Alcam)	GO:0002250~adaptive immune response,GO:0002376~immune system process,GO:0007155~cell adhesion,GO:0007157~heterophilic cell-cell adhesion via plasma membrane cell adhesion molecules,GO:0007411~axon guidance,GO:0008045~motor neuron axon guidance,GO:0031290~retinal ganglion cell axon guidance,GO:0048846~axon extension involved in axon guidance,GO:1990138~neuron projection extension,	GO:0001772~immunological synapse,GO:0005886~plasma membrane,GO:0005887~integral component of plasma membrane,GO:0005925~focal adhesion,GO:0009897~external side of plasma membrane,GO:0016020~membrane,GO:0016021~integral component of membrane,GO:0030424~axon,GO:0030425~dendrite,GO:0031226~intrinsic component of plasma membrane,GO:0042101~T cell receptor complex,GO:0042995~cell projection,GO:0043025…	GO:0005515~protein binding,	mmu04514:Cell adhesion molecules (CAMs),	2	0	U	0.584349	1	0	0	1	0	0	1	0	0	0	0	0	0	0	0	0	0	0	0	0	0	0	0	0	0	0	0	0	0	0	0	0	0	1
93	sp|Q9ERK4|XPO2_MOUSE	Q9ERK4	110750	Cse1l	chromosome segregation 1-like (S. cerevisiae)(Cse1l)	GO:0006606~protein import into nucleus,GO:0006611~protein export from nucleus,GO:0006810~transport,GO:0006886~intracellular protein transport,GO:0015031~protein transport,	GO:0005622~intracellular,GO:0005634~nucleus,GO:0005635~nuclear envelope,GO:0005654~nucleoplasm,GO:0005737~cytoplasm,GO:0005829~cytosol,GO:0016020~membrane,GO:0070062~extracellular exosome,	GO:0005049~nuclear export signal receptor activity,GO:0005515~protein binding,GO:0008536~Ran GTPase binding,	0	2	0	U	0.583671	0	1	0	0	0	0	0	0	0	0	0	0	0	0	0	0	0	0	0	0	0	0	0	0	0	0	0	0	0	0	0	0	0	0
94	sp|Q8BGR6|ARL15_MOUSE	Q8BGR6	218639	Arl15	ADP-ribosylation factor-like 15(Arl15)	GO:0007264~small GTPase mediated signal transduction,	GO:0005622~intracellular,GO:0070062~extracellular exosome,	GO:0000166~nucleotide binding,GO:0005525~GTP binding,	0	2	0	U	0.582444	0	0	0	0	0	0	0	0	0	0	0	0	0	0	0	0	0	0	0	0	0	0	0	0	0	0	0	0	0	0	0	0	0	0
95	sp|P54116|STOM_MOUSE	P54116	13830	Stom	stomatin(Stom)	GO:0002230~positive regulation of defense response to virus by host,GO:0034765~regulation of ion transmembrane transport,GO:0044829~positive regulation by host of viral genome replication,GO:0048524~positive regulation of viral process,GO:0051260~protein homooligomerization,GO:0090314~positive regulation of protein targeting to membrane,GO:0098779~mitophagy in response to mitochondrial depolariza…	GO:0005615~extracellular space,GO:0005737~cytoplasm,GO:0005739~mitochondrion,GO:0005783~endoplasmic reticulum,GO:0005856~cytoskeleton,GO:0005886~plasma membrane,GO:0005887~integral component of plasma membrane,GO:0016020~membrane,GO:0031410~cytoplasmic vesicle,GO:0031982~vesicle,GO:0042470~melanosome,GO:0045121~membrane raft,GO:0048471~perinuclear region of cytoplasm,GO:0070062~extracellular exos…	GO:0005515~protein binding,GO:0042802~identical protein binding,GO:0042803~protein homodimerization activity,GO:0070063~RNA polymerase binding,	0	2	0	U	0.57806	0	1	0	0	0	0	0	0	0	0	0	0	0	0	0	0	1	0	0	0	0	0	0	0	0	0	0	0	0	0	0	0	0	0
96	sp|Q9Z1Q5|CLIC1_MOUSE	Q9Z1Q5	114584	Clic1	chloride intracellular channel 1(Clic1)	GO:0006810~transport,GO:0006811~ion transport,GO:0006821~chloride transport,GO:0034765~regulation of ion transmembrane transport,GO:0045669~positive regulation of osteoblast differentiation,GO:0051726~regulation of cell cycle,GO:0051881~regulation of mitochondrial membrane potential,GO:0070527~platelet aggregation,GO:1902476~chloride transmembrane transport,	GO:0005615~extracellular space,GO:0005634~nucleus,GO:0005635~nuclear envelope,GO:0005737~cytoplasm,GO:0005739~mitochondrion,GO:0005886~plasma membrane,GO:0005913~cell-cell adherens junction,GO:0016020~membrane,GO:0016021~integral component of membrane,GO:0031965~nuclear membrane,GO:0031982~vesicle,GO:0034707~chloride channel complex,GO:0048471~perinuclear region of cytoplasm,GO:0070062~extracellu…	GO:0005244~voltage-gated ion channel activity,GO:0005254~chloride channel activity,GO:0098641~cadherin binding involved in cell-cell adhesion,	0	2	0	U	0.57737	0	1	0	0	0	0	1	0	0	0	0	0	0	0	0	1	0	0	0	0	0	0	0	0	0	0	0	0	0	0	0	0	0	0
97	sp|Q8R4C2|RUFY2_MOUSE	Q8R4C2	70432	Rufy2	RUN and FYVE domain-containing 2(Rufy2)	0	GO:0005634~nucleus,	GO:0046872~metal ion binding,	0	3	0	U	0.575825	0	0	0	0	0	0	0	0	0	0	0	0	0	0	0	0	0	0	0	0	0	0	0	0	0	0	0	0	0	0	0	0	0	0
98	sp|P97300-3|NPTN_MOUSE	P97300	20320	Nptn	neuroplastin(Nptn)	GO:0001934~positive regulation of protein phosphorylation,GO:0007155~cell adhesion,GO:0007156~homophilic cell adhesion via plasma membrane adhesion molecules,GO:0007169~transmembrane receptor protein tyrosine kinase signaling pathway,GO:0007204~positive regulation of cytosolic calcium ion concentration,GO:0007399~nervous system development,GO:0008542~visual learning,GO:0010976~positive regulation…	GO:0005829~cytosol,GO:0005886~plasma membrane,GO:0009986~cell surface,GO:0014069~postsynaptic density,GO:0016020~membrane,GO:0016021~integral component of membrane,GO:0030425~dendrite,GO:0042734~presynaptic membrane,GO:0060077~inhibitory synapse,	GO:0004714~transmembrane receptor protein tyrosine kinase activity,GO:0005105~type 1 fibroblast growth factor receptor binding,GO:0050839~cell adhesion molecule binding,	0	2	0	U	0.57419	1	0	0	0	0	1	1	1	1	1	0	0	0	0	0	0	0	0	0	1	0	0	0	0	0	0	0	0	1	0	0	0	0	0
99	sp|Q91X72|HEMO_MOUSE	Q91X72	15458	Hpx	hemopexin(Hpx)	GO:0002639~positive regulation of immunoglobulin production,GO:0002925~positive regulation of humoral immune response mediated by circulating immunoglobulin,GO:0006810~transport,GO:0006879~cellular iron ion homeostasis,GO:0015886~heme transport,GO:0020027~hemoglobin metabolic process,GO:0042168~heme metabolic process,GO:0042511~positive regulation of tyrosine phosphorylation of Stat1 protein,GO:0…	GO:0005576~extracellular region,GO:0005615~extracellular space,GO:0005623~cell,GO:0070062~extracellular exosome,GO:0072562~blood microparticle,	GO:0015232~heme transporter activity,GO:0020037~heme binding,GO:0046872~metal ion binding,	0	2	0	U	0.567574	0	1	0	0	0	0	0	0	0	0	0	0	0	0	0	0	0	0	0	0	0	0	0	0	0	0	0	0	0	0	0	0	0	0
100	sp|P63318|KPCG_MOUSE	P63318	18752	Prkcc	protein kinase C, gamma(Prkcg)	GO:0006468~protein phosphorylation,GO:0006950~response to stress,GO:0007268~chemical synaptic transmission,GO:0007611~learning or memory,GO:0007635~chemosensory behavior,GO:0016310~phosphorylation,GO:0018105~peptidyl-serine phosphorylation,GO:0031397~negative regulation of protein ubiquitination,GO:0032095~regulation of response to food,GO:0032425~positive regulation of mismatch repair,GO:0035556…	GO:0005622~intracellular,GO:0005634~nucleus,GO:0005737~cytoplasm,GO:0005829~cytosol,GO:0005886~plasma membrane,GO:0005911~cell-cell junction,GO:0014069~postsynaptic density,GO:0016020~membrane,GO:0030054~cell junction,GO:0030425~dendrite,GO:0042995~cell projection,GO:0043005~neuron projection,GO:0045202~synapse,GO:0048471~perinuclear region of cytoplasm,GO:0097060~synaptic membrane,	GO:0000166~nucleotide binding,GO:0004672~protein kinase activity,GO:0004674~protein serine/threonine kinase activity,GO:0004697~protein kinase C activity,GO:0004698~calcium-dependent protein kinase C activity,GO:0004712~protein serine/threonine/tyrosine kinase activity,GO:0005515~protein binding,GO:0005524~ATP binding,GO:0008270~zinc ion binding,GO:0016301~kinase activity,GO:0016740~transferase a…	mmu04010:MAPK signaling pathway,mmu04012:ErbB signaling pathway,mmu04014:Ras signaling pathway,mmu04015:Rap1 signaling pathway,mmu04020:Calcium signaling pathway,mmu04066:HIF-1 signaling pathway,mmu04070:Phosphatidylinositol signaling system,mmu04071:Sphingolipid signaling pathway,mmu04150:mTOR signaling pathway,mmu04270:Vascular smooth muscle contraction,mmu04310:Wnt signaling pathway,mmu04370:V…	4	0	U	0.566843	0	1	1	0	0	1	0	0	0	1	0	0	1	1	0	0	1	0	0	0	0	0	0	0	0	0	0	0	0	0	0	0	0	0
101	tr|Q2NKI4|Q2NKI4_MOUSE	Q2NKI4	18752	Prkcc	protein kinase C, gamma(Prkcg)	GO:0006468~protein phosphorylation,GO:0006950~response to stress,GO:0007268~chemical synaptic transmission,GO:0007611~learning or memory,GO:0007635~chemosensory behavior,GO:0016310~phosphorylation,GO:0018105~peptidyl-serine phosphorylation,GO:0031397~negative regulation of protein ubiquitination,GO:0032095~regulation of response to food,GO:0032425~positive regulation of mismatch repair,GO:0035556…	GO:0005622~intracellular,GO:0005634~nucleus,GO:0005737~cytoplasm,GO:0005829~cytosol,GO:0005886~plasma membrane,GO:0005911~cell-cell junction,GO:0014069~postsynaptic density,GO:0016020~membrane,GO:0030054~cell junction,GO:0030425~dendrite,GO:0042995~cell projection,GO:0043005~neuron projection,GO:0045202~synapse,GO:0048471~perinuclear region of cytoplasm,GO:0097060~synaptic membrane,	GO:0000166~nucleotide binding,GO:0004672~protein kinase activity,GO:0004674~protein serine/threonine kinase activity,GO:0004697~protein kinase C activity,GO:0004698~calcium-dependent protein kinase C activity,GO:0004712~protein serine/threonine/tyrosine kinase activity,GO:0005515~protein binding,GO:0005524~ATP binding,GO:0008270~zinc ion binding,GO:0016301~kinase activity,GO:0016740~transferase a…	mmu04010:MAPK signaling pathway,mmu04012:ErbB signaling pathway,mmu04014:Ras signaling pathway,mmu04015:Rap1 signaling pathway,mmu04020:Calcium signaling pathway,mmu04066:HIF-1 signaling pathway,mmu04070:Phosphatidylinositol signaling system,mmu04071:Sphingolipid signaling pathway,mmu04150:mTOR signaling pathway,mmu04270:Vascular smooth muscle contraction,mmu04310:Wnt signaling pathway,mmu04370:V…	4	0	U	0.566843	0	1	1	0	0	1	0	0	0	1	0	0	1	1	0	0	1	0	0	0	0	0	0	0	0	0	0	0	0	0	0	0	0	0
102	tr|F8WHQ1|F8WHQ1_MOUSE	F8WHQ1	21985	Tpd52	tumor protein D52(Tpd52)	GO:0008284~positive regulation of cell proliferation,GO:0030183~B cell differentiation,	GO:0005737~cytoplasm,GO:0005783~endoplasmic reticulum,GO:0016021~integral component of membrane,GO:0048471~perinuclear region of cytoplasm,	GO:0005509~calcium ion binding,GO:0005515~protein binding,GO:0042803~protein homodimerization activity,GO:0046982~protein heterodimerization activity,	0	2	0	U	0.564686	0	0	0	0	0	0	0	0	0	0	0	0	0	0	0	0	0	0	0	0	0	0	0	0	0	0	0	0	0	0	0	0	0	0
103	sp|Q8BH59|CMC1_MOUSE	Q8BH59	78830	Slc25a12	solute carrier family 25 (mitochondrial carrier, Aralar), member 12(Slc25a12)	GO:0006412~translation,GO:0006810~transport,GO:0015810~aspartate transport,GO:0015813~L-glutamate transport,GO:0043490~malate-aspartate shuttle,GO:0051592~response to calcium ion,GO:0055085~transmembrane transport,	GO:0005739~mitochondrion,GO:0005743~mitochondrial inner membrane,GO:0016020~membrane,GO:0016021~integral component of membrane,GO:0043209~myelin sheath,	GO:0003735~structural constituent of ribosome,GO:0005313~L-glutamate transmembrane transporter activity,GO:0005509~calcium ion binding,GO:0015183~L-aspartate transmembrane transporter activity,GO:0046872~metal ion binding,	0	3	1	U	0.563861	0	1	0	0	0	0	0	0	0	0	0	1	0	0	0	0	0	0	0	0	0	0	0	0	0	0	0	0	0	0	0	0	0	0
104	sp|Q9ERU9|RBP2_MOUSE	Q9ERU9	19386	Ranbp2	RAN binding protein 2(Ranbp2)	GO:0000413~protein peptidyl-prolyl isomerization,GO:0001975~response to amphetamine,GO:0006457~protein folding,GO:0006607~NLS-bearing protein import into nucleus,GO:0006810~transport,GO:0015031~protein transport,GO:0016925~protein sumoylation,GO:0033132~negative regulation of glucokinase activity,GO:0046907~intracellular transport,GO:0051028~mRNA transport,GO:0090526~regulation of gluconeogenesis…	GO:0005622~intracellular,GO:0005634~nucleus,GO:0005635~nuclear envelope,GO:0005643~nuclear pore,GO:0005739~mitochondrion,GO:0005875~microtubule associated complex,GO:0016020~membrane,GO:0016021~integral component of membrane,GO:0031965~nuclear membrane,GO:0042405~nuclear inclusion body,GO:0044614~nuclear pore cytoplasmic filaments,GO:0044615~nuclear pore nuclear basket,GO:1990723~cytoplasmic peri…	GO:0003723~RNA binding,GO:0003755~peptidyl-prolyl cis-trans isomerase activity,GO:0005515~protein binding,GO:0008270~zinc ion binding,GO:0008536~Ran GTPase binding,GO:0016874~ligase activity,GO:0019789~SUMO transferase activity,GO:0046872~metal ion binding,	mmu03013:RNA transport,	4	1	U	0.563313	0	1	0	0	0	0	0	0	0	0	0	0	0	0	0	0	0	0	0	0	0	0	0	0	0	0	0	0	0	0	0	0	0	0
105	sp|Q8BGW1|FTO_MOUSE	Q8BGW1	26383	Fto	fat mass and obesity associated(Fto)	GO:0001659~temperature homeostasis,GO:0006281~DNA repair,GO:0006307~DNA dealkylation involved in DNA repair,GO:0006974~cellular response to DNA damage stimulus,GO:0010883~regulation of lipid storage,GO:0035513~oxidative RNA demethylation,GO:0035552~oxidative single-stranded DNA demethylation,GO:0035553~oxidative single-stranded RNA demethylation,GO:0040014~regulation of multicellular organism gro…	GO:0005634~nucleus,GO:0016607~nuclear speck,	GO:0008198~ferrous iron binding,GO:0016491~oxidoreductase activity,GO:0035515~oxidative RNA demethylase activity,GO:0035516~oxidative DNA demethylase activity,GO:0043734~DNA-N1-methyladenine dioxygenase activity,GO:0046872~metal ion binding,GO:0051213~dioxygenase activity,GO:1990931~RNA N6-methyladenosine dioxygenase activity,	0	2	0	U	0.562098	0	0	0	0	0	0	0	0	0	0	0	0	0	0	0	0	1	0	0	0	0	0	0	0	0	0	0	0	0	0	0	0	0	0
106	sp|Q9Z0J4|NOS1_MOUSE	Q9Z0J4	18125	Nos1	nitric oxide synthase 1, neuronal(Nos1)	GO:0001666~response to hypoxia,GO:0002028~regulation of sodium ion transport,GO:0006527~arginine catabolic process,GO:0006809~nitric oxide biosynthetic process,GO:0006941~striated muscle contraction,GO:0007263~nitric oxide mediated signal transduction,GO:0007565~female pregnancy,GO:0007568~aging,GO:0008016~regulation of heart contraction,GO:0008285~negative regulation of cell proliferation,GO:000…	GO:0001917~photoreceptor inner segment,GO:0005634~nucleus,GO:0005737~cytoplasm,GO:0005739~mitochondrion,GO:0005741~mitochondrial outer membrane,GO:0005829~cytosol,GO:0005856~cytoskeleton,GO:0005886~plasma membrane,GO:0005901~caveola,GO:0012506~vesicle membrane,GO:0014069~postsynaptic density,GO:0016020~membrane,GO:0016529~sarcoplasmic reticulum,GO:0030018~Z disc,GO:0030315~T-tubule,GO:0030425~den…	GO:0004517~nitric-oxide synthase activity,GO:0005506~iron ion binding,GO:0005515~protein binding,GO:0005516~calmodulin binding,GO:0010181~FMN binding,GO:0016491~oxidoreductase activity,GO:0017080~sodium channel regulator activity,GO:0019899~enzyme binding,GO:0020037~heme binding,GO:0042803~protein homodimerization activity,GO:0044325~ion channel binding,GO:0046870~cadmium ion binding,GO:0046872~m…	mmu00220:Arginine biosynthesis,mmu00330:Arginine and proline metabolism,mmu01100:Metabolic pathways,mmu04020:Calcium signaling pathway,mmu04145:Phagosome,mmu04713:Circadian entrainment,mmu04730:Long-term depression,mmu04970:Salivary secretion,mmu05010:Alzheimer's disease,mmu05014:Amyotrophic lateral sclerosis (ALS),	2	0	U	0.559933	1	1	0	0	0	1	0	0	1	0	0	0	1	0	0	0	0	0	1	0	1	0	0	0	0	0	0	1	1	0	0	0	0	0
107	sp|Q8VHJ5|MARK1_MOUSE	Q8VHJ5	226778	Mark1	MAP/microtubule affinity regulating kinase 1(Mark1)	GO:0000226~microtubule cytoskeleton organization,GO:0001764~neuron migration,GO:0006468~protein phosphorylation,GO:0007010~cytoskeleton organization,GO:0016055~Wnt signaling pathway,GO:0016310~phosphorylation,GO:0030010~establishment of cell polarity,GO:0035556~intracellular signal transduction,	GO:0005737~cytoplasm,GO:0005856~cytoskeleton,GO:0005886~plasma membrane,GO:0016020~membrane,	GO:0000166~nucleotide binding,GO:0000287~magnesium ion binding,GO:0001786~phosphatidylserine binding,GO:0004672~protein kinase activity,GO:0004674~protein serine/threonine kinase activity,GO:0005524~ATP binding,GO:0005546~phosphatidylinositol-4,5-bisphosphate binding,GO:0008289~lipid binding,GO:0016301~kinase activity,GO:0016740~transferase activity,GO:0046872~metal ion binding,GO:0050321~tau-pro…	0	2	0	U	0.558397	1	0	0	0	1	0	0	0	0	0	0	0	0	0	0	0	0	0	0	0	0	0	0	0	1	0	0	0	0	0	0	0	0	0
108	tr|A2AH25|A2AH25_MOUSE	A2AH25	228359	Arhgap1	Rho GTPase activating protein 1(Arhgap1)	GO:0007165~signal transduction,GO:0007264~small GTPase mediated signal transduction,GO:0043087~regulation of GTPase activity,GO:0098609~cell-cell adhesion,	GO:0001726~ruffle,GO:0005737~cytoplasm,GO:0005886~plasma membrane,GO:0005913~cell-cell adherens junction,GO:0016021~integral component of membrane,GO:0031252~cell leading edge,GO:0048471~perinuclear region of cytoplasm,GO:0070062~extracellular exosome,	GO:0005096~GTPase activator activity,GO:0005515~protein binding,GO:0017124~SH3 domain binding,GO:0098641~cadherin binding involved in cell-cell adhesion,	0	2	0	U	0.553997	0	0	0	0	0	0	1	0	0	0	0	0	0	0	0	0	0	0	0	0	0	0	0	0	0	0	0	0	0	0	0	0	0	0
109	sp|Q61147|CERU_MOUSE	Q61147	12870	Cp	ceruloplasmin(Cp)	GO:0001889~liver development,GO:0006810~transport,GO:0006811~ion transport,GO:0006825~copper ion transport,GO:0006879~cellular iron ion homeostasis,GO:0007568~aging,GO:0007584~response to nutrient,GO:0030324~lung development,GO:0046688~response to copper ion,GO:0055114~oxidation-reduction process,	GO:0005576~extracellular region,GO:0005615~extracellular space,GO:0005623~cell,GO:0005765~lysosomal membrane,GO:0016021~integral component of membrane,GO:0046658~anchored component of plasma membrane,GO:0070062~extracellular exosome,GO:0072562~blood microparticle,	GO:0004322~ferroxidase activity,GO:0005507~copper ion binding,GO:0016491~oxidoreductase activity,GO:0046872~metal ion binding,GO:0051087~chaperone binding,	mmu00860:Porphyrin and chlorophyll metabolism,	5	0	U	0.553258	0	1	0	0	0	0	0	0	0	0	0	0	0	0	0	0	0	0	0	0	0	0	0	0	0	0	0	0	0	0	0	0	0	0
110	sp|O70433|FHL2_MOUSE	O70433	14200	Fhl2	four and a half LIM domains 2(Fhl2)	GO:0000122~negative regulation of transcription from RNA polymerase II promoter,GO:0001649~osteoblast differentiation,GO:0006351~transcription, DNA-templated,GO:0006355~regulation of transcription, DNA-templated,GO:0006357~regulation of transcription from RNA polymerase II promoter,GO:0009725~response to hormone,GO:0043066~negative regulation of apoptotic process,GO:0045892~negative regulation of…	GO:0005634~nucleus,GO:0005737~cytoplasm,GO:0005925~focal adhesion,GO:0015629~actin cytoskeleton,GO:0030018~Z disc,GO:0031430~M band,	GO:0005515~protein binding,GO:0008134~transcription factor binding,GO:0008270~zinc ion binding,GO:0042802~identical protein binding,GO:0046872~metal ion binding,	mmu04380:Osteoclast differentiation,	2	0	U	0.551895	0	0	0	0	0	0	0	0	0	0	0	0	1	0	0	0	0	0	0	0	0	0	0	0	0	0	0	0	0	0	0	0	0	0
111	sp|P49025|CTRO_MOUSE	P49025	12704	Cit	citron(Cit)	GO:0000070~mitotic sister chromatid segregation,GO:0000086~G2/M transition of mitotic cell cycle,GO:0000910~cytokinesis,GO:0006468~protein phosphorylation,GO:0007030~Golgi organization,GO:0007049~cell cycle,GO:0007067~mitotic nuclear division,GO:0007091~metaphase/anaphase transition of mitotic cell cycle,GO:0007275~multicellular organism development,GO:0007283~spermatogenesis,GO:0007399~nervous s…	GO:0001726~ruffle,GO:0005622~intracellular,GO:0005737~cytoplasm,GO:0005773~vacuole,GO:0005829~cytosol,GO:0005886~plasma membrane,GO:0015629~actin cytoskeleton,GO:0016020~membrane,GO:0031985~Golgi cisterna,GO:0043025~neuronal cell body,	GO:0000166~nucleotide binding,GO:0004672~protein kinase activity,GO:0004674~protein serine/threonine kinase activity,GO:0005515~protein binding,GO:0005524~ATP binding,GO:0016301~kinase activity,GO:0016740~transferase activity,GO:0017048~Rho GTPase binding,GO:0017124~SH3 domain binding,GO:0030165~PDZ domain binding,GO:0046872~metal ion binding,GO:0097110~scaffold protein binding,	0	3	0	U	0.551234	1	0	0	0	1	0	0	0	0	0	0	0	0	0	0	0	0	0	0	0	0	0	0	0	0	0	0	0	0	0	0	0	0	0
112	sp|Q5SVL6|RPGP2_MOUSE	Q5SVL6	380711	Rap1gap2	RAP1 GTPase activating protein 2(Rap1gap2)	GO:0008361~regulation of cell size,GO:0010977~negative regulation of neuron projection development,GO:0051056~regulation of small GTPase mediated signal transduction,	GO:0005737~cytoplasm,GO:0005813~centrosome,GO:0005886~plasma membrane,GO:0031965~nuclear membrane,GO:0043005~neuron projection,	GO:0005096~GTPase activator activity,	0	2	0	U	0.55114	1	0	0	0	0	0	0	0	0	0	0	0	0	0	0	0	0	0	0	0	0	0	0	0	0	0	0	0	0	0	0	0	0	0
113	sp|Q4VBD2|TAPT1_MOUSE	Q4VBD2	231225	Tapt1	transmembrane anterior posterior transformation 1(Tapt1)	GO:0001503~ossification,GO:0001701~in utero embryonic development,GO:0007275~multicellular organism development,GO:0009791~post-embryonic development,GO:0030030~cell projection organization,GO:0030154~cell differentiation,GO:0045724~positive regulation of cilium assembly,GO:0048706~embryonic skeletal system development,GO:0051216~cartilage development,	GO:0005737~cytoplasm,GO:0005813~centrosome,GO:0005856~cytoskeleton,GO:0005929~cilium,GO:0016020~membrane,GO:0016021~integral component of membrane,GO:0036064~ciliary basal body,GO:0042995~cell projection,	0	0	2	0	U	0.549163	0	0	0	0	0	0	0	0	0	0	0	0	0	0	0	0	0	0	0	0	0	0	0	0	0	0	0	0	0	0	0	0	0	0
114	tr|D3Z2J3|D3Z2J3_MOUSE	D3Z2J3	72831	Dhx30	DEAH (Asp-Glu-Ala-His) box polypeptide 30(Dhx30)	GO:0006396~RNA processing,GO:0042254~ribosome biogenesis,GO:1902775~mitochondrial large ribosomal subunit assembly,	GO:0005634~nucleus,GO:0005737~cytoplasm,GO:0005739~mitochondrion,GO:0035770~ribonucleoprotein granule,GO:0042645~mitochondrial nucleoid,	GO:0000166~nucleotide binding,GO:0003676~nucleic acid binding,GO:0003682~chromatin binding,GO:0003723~RNA binding,GO:0003725~double-stranded RNA binding,GO:0004004~ATP-dependent RNA helicase activity,GO:0004386~helicase activity,GO:0005524~ATP binding,GO:0008026~ATP-dependent helicase activity,GO:0016787~hydrolase activity,GO:0044822~poly(A) RNA binding,	0	3	0	U	0.548628	0	0	0	0	0	0	0	0	0	0	0	0	0	0	0	0	0	0	0	0	0	0	0	0	0	0	0	0	0	0	0	0	0	0
115	sp|O08810|U5S1_MOUSE	O08810	20624	Eftud2	elongation factor Tu GTP binding domain containing 2(Eftud2)	GO:0006397~mRNA processing,GO:0008380~RNA splicing,GO:0035690~cellular response to drug,GO:0042220~response to cocaine,	GO:0005634~nucleus,GO:0005654~nucleoplasm,GO:0005681~spliceosomal complex,GO:0005737~cytoplasm,GO:0015030~Cajal body,GO:0016020~membrane,GO:0016607~nuclear speck,GO:0031012~extracellular matrix,GO:0071013~catalytic step 2 spliceosome,	GO:0000166~nucleotide binding,GO:0003746~translation elongation factor activity,GO:0003924~GTPase activity,GO:0005515~protein binding,GO:0005525~GTP binding,GO:0044822~poly(A) RNA binding,	mmu03040:Spliceosome,	2	0	U	0.546111	0	0	0	0	0	0	0	0	0	0	0	0	0	0	0	0	0	0	0	0	0	0	0	0	0	0	0	0	0	0	0	0	0	0
116	sp|Q6NXI6-2|RPRD2_MOUSE	Q6NXI6	75137	Rprd2	regulation of nuclear pre-mRNA domain containing 2(Rprd2)	0	GO:0016591~DNA-directed RNA polymerase II, holoenzyme,	0	0	2	0	U	0.543316	0	0	0	0	0	0	0	0	0	0	0	0	0	0	0	0	0	0	0	0	0	0	0	0	0	0	0	0	0	0	0	0	0	0
117	sp|Q61464-5|ZN638_MOUSE	Q61464	18139	Zfml	zinc finger protein 638(Zfp638)	GO:0006351~transcription, DNA-templated,GO:0006355~regulation of transcription, DNA-templated,GO:0008380~RNA splicing,	GO:0005634~nucleus,GO:0005654~nucleoplasm,GO:0016607~nuclear speck,GO:0043231~intracellular membrane-bounded organelle,	GO:0000166~nucleotide binding,GO:0003676~nucleic acid binding,GO:0003677~DNA binding,GO:0003723~RNA binding,GO:0008270~zinc ion binding,GO:0044822~poly(A) RNA binding,GO:0046872~metal ion binding,	0	2	0	U	0.542567	0	0	0	0	0	0	0	0	0	0	0	0	0	0	0	0	0	0	0	0	0	0	0	0	0	0	0	0	0	0	0	0	0	0
118	sp|Q62277|SYPH_MOUSE	Q62277	20977	Syp	synaptophysin(Syp)	GO:0006810~transport,GO:0006897~endocytosis,GO:0007268~chemical synaptic transmission,GO:0048168~regulation of neuronal synaptic plasticity,GO:0048169~regulation of long-term neuronal synaptic plasticity,GO:0048172~regulation of short-term neuronal synaptic plasticity,GO:0071310~cellular response to organic substance,GO:2000474~regulation of opioid receptor signaling pathway,	GO:0008021~synaptic vesicle,GO:0016020~membrane,GO:0016021~integral component of membrane,GO:0030054~cell junction,GO:0030285~integral component of synaptic vesicle membrane,GO:0030672~synaptic vesicle membrane,GO:0031410~cytoplasmic vesicle,GO:0042734~presynaptic membrane,GO:0043005~neuron projection,GO:0043195~terminal bouton,GO:0043229~intracellular organelle,GO:0043234~protein complex,GO:0044…	GO:0005215~transporter activity,GO:0005515~protein binding,GO:0015485~cholesterol binding,GO:0017075~syntaxin-1 binding,GO:0019904~protein domain specific binding,GO:0032403~protein complex binding,GO:0042169~SH2 domain binding,GO:0042802~identical protein binding,	0	2	0	U	0.542432	0	1	1	0	0	1	0	0	1	0	0	0	0	0	0	0	0	0	0	0	0	0	0	0	0	0	0	0	0	0	0	0	0	0
119	sp|Q9CYN9|RENR_MOUSE	Q9CYN9	70495	Atp6ap2	ATPase, H+ transporting, lysosomal accessory protein 2(Atp6ap2)	GO:0002003~angiotensin maturation,GO:0021903~rostrocaudal neural tube patterning,GO:0030177~positive regulation of Wnt signaling pathway,GO:0032914~positive regulation of transforming growth factor beta1 production,GO:0043408~regulation of MAPK cascade,GO:0048069~eye pigmentation,GO:0060323~head morphogenesis,	GO:0009897~external side of plasma membrane,GO:0016020~membrane,GO:0016021~integral component of membrane,GO:0043005~neuron projection,GO:0044297~cell body,GO:0070062~extracellular exosome,	GO:0004190~aspartic-type endopeptidase activity,GO:0004872~receptor activity,GO:0019899~enzyme binding,	mmu04614:Renin-angiotensin system,	2	0	U	0.541385	0	0	0	0	0	0	0	0	0	0	0	0	0	1	0	0	0	0	0	0	0	0	0	0	0	0	0	0	0	0	0	0	0	0
120	sp|Q8VE47|UBA5_MOUSE	Q8VE47	66663	Uba5	ubiquitin-like modifier activating enzyme 5(Uba5)	GO:0033146~regulation of intracellular estrogen receptor signaling pathway,GO:0034976~response to endoplasmic reticulum stress,GO:0061504~cyclic threonylcarbamoyladenosine biosynthetic process,GO:0071569~protein ufmylation,GO:1990592~protein K69-linked ufmylation,	GO:0005634~nucleus,GO:0005737~cytoplasm,GO:0005829~cytosol,GO:0043231~intracellular membrane-bounded organelle,	GO:0000166~nucleotide binding,GO:0005524~ATP binding,GO:0008641~small protein activating enzyme activity,GO:0046872~metal ion binding,GO:0061503~tRNA threonylcarbamoyladenosine dehydratase,GO:0071566~UFM1 activating enzyme activity,	0	2	0	U	0.540421	0	0	0	0	0	0	0	0	0	0	0	0	0	0	0	0	1	0	0	0	0	0	0	0	0	0	0	0	0	0	0	0	0	0
121	tr|D3YYH1|D3YYH1_MOUSE	D3YYH1	58869	Pex5l	peroxisomal biogenesis factor 5-like(Pex5l)	GO:0016560~protein import into peroxisome matrix, docking,GO:0042391~regulation of membrane potential,GO:0043949~regulation of cAMP-mediated signaling,GO:0045055~regulated exocytosis,GO:0045185~maintenance of protein location,GO:0051461~positive regulation of corticotropin secretion,	GO:0005737~cytoplasm,GO:0005778~peroxisomal membrane,GO:0005829~cytosol,GO:0016020~membrane,GO:0017071~intracellular cyclic nucleotide activated cation channel complex,GO:0030425~dendrite,GO:0043235~receptor complex,GO:0048471~perinuclear region of cytoplasm,GO:0051286~cell tip,	GO:0000268~peroxisome targeting sequence binding,GO:0005052~peroxisome matrix targeting signal-1 binding,GO:0005221~intracellular cyclic nucleotide activated cation channel activity,GO:0005515~protein binding,GO:0017137~Rab GTPase binding,GO:0031267~small GTPase binding,	mmu04146:Peroxisome,	2	0	U	0.538709	0	1	1	0	0	0	0	0	0	0	0	0	0	0	0	0	0	0	0	0	0	0	0	0	0	0	0	0	0	0	0	0	0	0
122	sp|Q9DBE0|CSAD_MOUSE	Q9DBE0	246277	Csad	cysteine sulfinic acid decarboxylase(Csad)	GO:0019452~L-cysteine catabolic process to taurine,GO:0019530~taurine metabolic process,GO:0019752~carboxylic acid metabolic process,GO:0042412~taurine biosynthetic process,	0	GO:0003824~catalytic activity,GO:0004782~sulfinoalanine decarboxylase activity,GO:0016829~lyase activity,GO:0016831~carboxy-lyase activity,GO:0030170~pyridoxal phosphate binding,	mmu00430:Taurine and hypotaurine metabolism,mmu01100:Metabolic pathways,	2	0	U	0.538289	0	0	0	0	0	0	0	0	0	0	0	0	0	0	0	0	0	0	0	0	0	0	0	0	0	0	0	0	0	0	0	0	0	0
123	sp|Q8CJH3|PLXB1_MOUSE	Q8CJH3	235611	Plxnb1	plexin B1(Plxnb1)	GO:0007162~negative regulation of cell adhesion,GO:0007165~signal transduction,GO:0008360~regulation of cell shape,GO:0014068~positive regulation of phosphatidylinositol 3-kinase signaling,GO:0030334~regulation of cell migration,GO:0033689~negative regulation of osteoblast proliferation,GO:0043547~positive regulation of GTPase activity,GO:0043931~ossification involved in bone maturation,GO:004867…	GO:0002116~semaphorin receptor complex,GO:0005886~plasma membrane,GO:0005887~integral component of plasma membrane,GO:0016020~membrane,GO:0016021~integral component of membrane,	GO:0005515~protein binding,GO:0017154~semaphorin receptor activity,GO:0032794~GTPase activating protein binding,	mmu04360:Axon guidance,	2	0	U	0.538255	1	0	0	1	0	0	1	0	0	0	0	0	0	0	0	0	0	0	0	0	0	0	0	1	0	0	0	0	0	0	0	0	0	1
124	tr|S4R2H6|S4R2H6_MOUSE	S4R2H6	109676	Ank2	ankyrin 2, brain(Ank2)	GO:0002027~regulation of heart rate,GO:0006874~cellular calcium ion homeostasis,GO:0007165~signal transduction,GO:0008104~protein localization,GO:0010628~positive regulation of gene expression,GO:0010881~regulation of cardiac muscle contraction by regulation of the release of sequestered calcium ion,GO:0010882~regulation of cardiac muscle contraction by calcium ion signaling,GO:0031647~regulation…	GO:0005622~intracellular,GO:0005737~cytoplasm,GO:0005856~cytoskeleton,GO:0005886~plasma membrane,GO:0005887~integral component of plasma membrane,GO:0014069~postsynaptic density,GO:0014704~intercalated disc,GO:0016020~membrane,GO:0016324~apical plasma membrane,GO:0030018~Z disc,GO:0030054~cell junction,GO:0030315~T-tubule,GO:0031430~M band,GO:0031672~A band,GO:0042383~sarcolemma,GO:0043034~costam…	GO:0005515~protein binding,GO:0008093~cytoskeletal adaptor activity,GO:0015459~potassium channel regulator activity,GO:0030507~spectrin binding,GO:0030674~protein binding, bridging,GO:0044325~ion channel binding,GO:0051117~ATPase binding,	mmu05205:Proteoglycans in cancer,	3	1	U	0.537542	0	1	0	0	0	0	0	0	0	0	0	0	1	0	0	0	0	0	1	0	0	0	0	0	0	0	0	0	0	0	0	0	0	0
125	sp|O35136|NCAM2_MOUSE	O35136	17968	Ncam2	neural cell adhesion molecule 2(Ncam2)	GO:0007155~cell adhesion,	GO:0005886~plasma membrane,GO:0016020~membrane,GO:0016021~integral component of membrane,GO:0030424~axon,GO:0031225~anchored component of membrane,	0	mmu04514:Cell adhesion molecules (CAMs),mmu05020:Prion diseases,	3	0	U	0.536817	0	0	0	0	0	0	1	0	0	0	0	0	0	0	0	0	0	0	0	0	0	0	0	0	0	0	0	0	0	0	0	0	0	1
126	sp|P56695|WFS1_MOUSE	P56695	22393	Wfs1	Wolfram syndrome 1 homolog (human)(Wfs1)	GO:0000122~negative regulation of transcription from RNA polymerase II promoter,GO:0001822~kidney development,GO:0003091~renal water homeostasis,GO:0007601~visual perception,GO:0007605~sensory perception of sound,GO:0030433~ER-associated ubiquitin-dependent protein catabolic process,GO:0030968~endoplasmic reticulum unfolded protein response,GO:0031398~positive regulation of protein ubiquitination…	GO:0000502~proteasome complex,GO:0005783~endoplasmic reticulum,GO:0016020~membrane,GO:0016021~integral component of membrane,GO:0030176~integral component of endoplasmic reticulum membrane,GO:0030425~dendrite,	GO:0005516~calmodulin binding,GO:0031625~ubiquitin protein ligase binding,GO:0033613~activating transcription factor binding,GO:0048306~calcium-dependent protein binding,GO:0051117~ATPase binding,	mmu04141:Protein processing in endoplasmic reticulum,	7	0	U	0.535443	0	1	0	0	0	0	0	0	0	0	0	0	1	1	0	0	1	0	1	0	0	0	0	0	0	0	0	0	0	0	0	0	0	0
127	sp|Q9CPY7|AMPL_MOUSE	Q9CPY7	66988	Lap3	leucine aminopeptidase 3(Lap3)	GO:0006508~proteolysis,GO:0019538~protein metabolic process,	GO:0005622~intracellular,GO:0005634~nucleus,GO:0005654~nucleoplasm,GO:0005737~cytoplasm,GO:0005739~mitochondrion,GO:0005802~trans-Golgi network,GO:0005925~focal adhesion,GO:0070062~extracellular exosome,	GO:0004177~aminopeptidase activity,GO:0008233~peptidase activity,GO:0008235~metalloexopeptidase activity,GO:0016787~hydrolase activity,GO:0030145~manganese ion binding,GO:0046872~metal ion binding,	mmu00330:Arginine and proline metabolism,mmu00480:Glutathione metabolism,mmu01100:Metabolic pathways,	2	0	U	0.535366	0	0	0	0	0	0	0	0	0	0	0	0	0	1	0	0	0	0	0	0	0	0	0	0	0	0	0	0	0	0	0	0	0	0
128	tr|E9Q6C7|E9Q6C7_MOUSE	E9Q6C7	99633	Lphn2	adhesion G protein-coupled receptor L2(Adgrl2)	GO:0007165~signal transduction,GO:0007166~cell surface receptor signaling pathway,GO:0007186~G-protein coupled receptor signaling pathway,GO:0051965~positive regulation of synapse assembly,	GO:0016020~membrane,GO:0016021~integral component of membrane,GO:0043005~neuron projection,	GO:0004871~signal transducer activity,GO:0004888~transmembrane signaling receptor activity,GO:0004930~G-protein coupled receptor activity,GO:0030165~PDZ domain binding,GO:0030246~carbohydrate binding,	0	2	0	U	0.533687	0	0	0	0	0	0	0	1	0	0	0	0	0	0	0	0	0	0	0	0	0	0	0	0	0	0	0	0	0	0	0	0	0	0
129	sp|Q8R0X7|SGPL1_MOUSE	Q8R0X7	20397	Sgpl1	sphingosine phosphate lyase 1(Sgpl1)	GO:0001553~luteinization,GO:0001570~vasculogenesis,GO:0001822~kidney development,GO:0006629~lipid metabolic process,GO:0006631~fatty acid metabolic process,GO:0006665~sphingolipid metabolic process,GO:0006672~ceramide metabolic process,GO:0006807~nitrogen compound metabolic process,GO:0006915~apoptotic process,GO:0007283~spermatogenesis,GO:0008209~androgen metabolic process,GO:0008210~estrogen me…	GO:0005783~endoplasmic reticulum,GO:0005789~endoplasmic reticulum membrane,GO:0016020~membrane,GO:0016021~integral component of membrane,	GO:0003824~catalytic activity,GO:0008117~sphinganine-1-phosphate aldolase activity,GO:0016829~lyase activity,GO:0016831~carboxy-lyase activity,GO:0030170~pyridoxal phosphate binding,	mmu00600:Sphingolipid metabolism,mmu01100:Metabolic pathways,mmu04071:Sphingolipid signaling pathway,	2	0	U	0.532791	0	0	0	0	0	0	0	0	0	0	0	0	1	0	0	0	0	0	0	0	0	0	0	0	1	0	0	0	0	0	0	0	0	0
130	sp|Q8CJ19|MICA3_MOUSE	Q8CJ19	194401	Mical3	microtubule associated monooxygenase, calponin and LIM domain containing 3(Mical3)	GO:0006887~exocytosis,GO:0007010~cytoskeleton organization,GO:0030042~actin filament depolymerization,GO:0055114~oxidation-reduction process,	GO:0005634~nucleus,GO:0005654~nucleoplasm,GO:0005737~cytoplasm,GO:0005856~cytoskeleton,GO:0005886~plasma membrane,	GO:0003779~actin binding,GO:0004497~monooxygenase activity,GO:0008270~zinc ion binding,GO:0016491~oxidoreductase activity,GO:0016709~oxidoreductase activity, acting on paired donors, with incorporation or reduction of molecular oxygen, NAD(P)H as one donor, and incorporation of one atom of oxygen,GO:0017137~Rab GTPase binding,GO:0046872~metal ion binding,GO:0071949~FAD binding,	0	2	0	U	0.53235	0	1	1	0	1	0	0	0	0	0	0	0	0	0	0	0	0	0	0	0	0	0	0	0	0	0	0	0	0	0	0	0	0	0
131	sp|Q9WTS5|TEN2_MOUSE	Q9WTS5	23964	Odz2	teneurin transmembrane protein 2(Tenm2)	GO:0000122~negative regulation of transcription from RNA polymerase II promoter,GO:0000902~cell morphogenesis,GO:0006351~transcription, DNA-templated,GO:0006355~regulation of transcription, DNA-templated,GO:0007155~cell adhesion,GO:0007157~heterophilic cell-cell adhesion via plasma membrane cell adhesion molecules,GO:0007165~signal transduction,GO:0007411~axon guidance,GO:0016337~single organisma…	GO:0005622~intracellular,GO:0005634~nucleus,GO:0005783~endoplasmic reticulum,GO:0005794~Golgi apparatus,GO:0005886~plasma membrane,GO:0005887~integral component of plasma membrane,GO:0005911~cell-cell junction,GO:0016020~membrane,GO:0016021~integral component of membrane,GO:0016605~PML body,GO:0030054~cell junction,GO:0030175~filopodium,GO:0030425~dendrite,GO:0030426~growth cone,GO:0042995~cell p…	GO:0005102~receptor binding,GO:0005509~calcium ion binding,GO:0042803~protein homodimerization activity,GO:0046982~protein heterodimerization activity,GO:0050839~cell adhesion molecule binding,	0	4	0	U	0.532296	1	0	0	1	0	0	1	0	0	0	0	0	0	1	0	0	0	0	0	0	0	0	0	0	0	0	0	0	0	0	0	0	0	1
132	sp|Q99PL6|UBXN6_MOUSE	Q99PL6	66530	Ubxn6	UBX domain protein 6(Ubxn6)	0	GO:0005634~nucleus,GO:0005737~cytoplasm,GO:0005815~microtubule organizing center,GO:0005856~cytoskeleton,GO:0070062~extracellular exosome,	0	mmu04141:Protein processing in endoplasmic reticulum,	2	0	U	0.5312	0	0	0	0	0	0	0	0	0	0	0	0	0	0	0	0	0	0	0	0	0	0	0	0	0	0	0	0	0	0	0	0	0	0
133	sp|P11276|FINC_MOUSE	P11276	14268	Fn1	fibronectin 1(Fn1)	GO:0001525~angiogenesis,GO:0001775~cell activation,GO:0001932~regulation of protein phosphorylation,GO:0002931~response to ischemia,GO:0006953~acute-phase response,GO:0007044~cell-substrate junction assembly,GO:0007155~cell adhesion,GO:0007160~cell-matrix adhesion,GO:0007161~calcium-independent cell-matrix adhesion,GO:0008284~positive regulation of cell proliferation,GO:0008347~glial cell migrati…	GO:0005576~extracellular region,GO:0005577~fibrinogen complex,GO:0005578~proteinaceous extracellular matrix,GO:0005604~basement membrane,GO:0005605~basal lamina,GO:0005615~extracellular space,GO:0005793~endoplasmic reticulum-Golgi intermediate compartment,GO:0016324~apical plasma membrane,GO:0031012~extracellular matrix,GO:0070062~extracellular exosome,GO:0072562~blood microparticle,	GO:0002020~protease binding,GO:0005178~integrin binding,GO:0005515~protein binding,GO:0008201~heparin binding,GO:0016504~peptidase activator activity,GO:0042802~identical protein binding,GO:0045340~mercury ion binding,	mmu04151:PI3K-Akt signaling pathway,mmu04510:Focal adhesion,mmu04512:ECM-receptor interaction,mmu04810:Regulation of actin cytoskeleton,mmu05100:Bacterial invasion of epithelial cells,mmu05146:Amoebiasis,mmu05200:Pathways in cancer,mmu05205:Proteoglycans in cancer,mmu05222:Small cell lung cancer,	2	0	U	0.531023	1	1	0	1	0	0	1	0	0	0	0	0	1	0	1	1	0	1	0	1	0	0	0	0	1	0	0	1	0	0	0	0	0	1
134	tr|B1AQX9|B1AQX9_MOUSE	B1AQX9	56013	Srcin1	SRC kinase signaling inhibitor 1(Srcin1)	GO:0006887~exocytosis,GO:0007162~negative regulation of cell adhesion,GO:0030334~regulation of cell migration,GO:0034446~substrate adhesion-dependent cell spreading,GO:0050709~negative regulation of protein secretion,GO:0061001~regulation of dendritic spine morphogenesis,GO:0061098~positive regulation of protein tyrosine kinase activity,GO:0061099~negative regulation of protein tyrosine kinase ac…	GO:0005737~cytoplasm,GO:0005856~cytoskeleton,GO:0005886~plasma membrane,GO:0005925~focal adhesion,GO:0014069~postsynaptic density,GO:0015629~actin cytoskeleton,GO:0016020~membrane,GO:0030027~lamellipodium,GO:0030054~cell junction,GO:0030175~filopodium,GO:0030424~axon,GO:0030425~dendrite,GO:0042995~cell projection,GO:0043005~neuron projection,GO:0043025~neuronal cell body,GO:0045202~synapse,GO:004…	GO:0005515~protein binding,GO:0019901~protein kinase binding,GO:0019904~protein domain specific binding,	0	4	0	U	0.530905	1	1	1	0	0	0	1	0	0	0	0	0	0	0	0	0	0	0	0	0	0	0	0	0	0	0	0	0	0	0	0	0	0	0
135	sp|Q7TPB0|LPPR3_MOUSE	Q7TPB0	216152	BC005764	phospholipid phosphatase related 3(Plppr3)	GO:0006644~phospholipid metabolic process,GO:0007165~signal transduction,GO:0046839~phospholipid dephosphorylation,	GO:0005887~integral component of plasma membrane,GO:0016020~membrane,GO:0016021~integral component of membrane,	GO:0005515~protein binding,GO:0008195~phosphatidate phosphatase activity,GO:0016787~hydrolase activity,GO:0042577~lipid phosphatase activity,	0	2	0	U	0.53065	0	0	0	0	0	0	0	0	0	0	0	0	0	0	0	0	0	0	0	0	0	0	0	0	0	0	0	0	0	0	0	0	0	0
136	tr|D3YTS3|D3YTS3_MOUSE	D3YTS3	330286	D630045J12Rik	RIKEN cDNA D630045J12 gene(D630045J12Rik)	0	GO:0016020~membrane,GO:0016021~integral component of membrane,	0	0	2	0	U	0.530392	0	0	0	0	0	0	0	0	0	0	0	0	0	0	0	0	0	0	0	0	0	0	0	0	0	0	0	0	0	0	0	0	0	0
137	sp|Q9Z1P7|KANK3_MOUSE	Q9Z1P7	80880	Kank3	KN motif and ankyrin repeat domains 3(Kank3)	GO:0051497~negative regulation of stress fiber assembly,	GO:0005737~cytoplasm,	0	0	2	0	U	0.53014	0	0	0	0	1	0	0	0	0	0	0	0	0	0	0	0	0	0	0	0	0	0	0	0	0	0	0	0	0	0	0	0	0	0
138	sp|Q61233|PLSL_MOUSE	Q61233	18826	Lcp1	lymphocyte cytosolic protein 1(Lcp1)	GO:0002286~T cell activation involved in immune response,GO:0009611~response to wounding,GO:0010737~protein kinase A signaling,GO:0016477~cell migration,GO:0022617~extracellular matrix disassembly,GO:0031100~organ regeneration,GO:0033157~regulation of intracellular protein transport,GO:0051017~actin filament bundle assembly,GO:0051639~actin filament network formation,GO:0051764~actin crosslink fo…	GO:0001725~stress fiber,GO:0001726~ruffle,GO:0001891~phagocytic cup,GO:0002102~podosome,GO:0005615~extracellular space,GO:0005737~cytoplasm,GO:0005829~cytosol,GO:0005856~cytoskeleton,GO:0005884~actin filament,GO:0005886~plasma membrane,GO:0005925~focal adhesion,GO:0015629~actin cytoskeleton,GO:0016020~membrane,GO:0030054~cell junction,GO:0030175~filopodium,GO:0032432~actin filament bundle,GO:0032…	GO:0003779~actin binding,GO:0005509~calcium ion binding,GO:0005515~protein binding,GO:0042802~identical protein binding,GO:0046872~metal ion binding,GO:0051015~actin filament binding,GO:0051020~GTPase binding,	0	4	0	U	0.529259	0	1	0	0	1	0	1	0	0	0	0	0	0	0	0	1	0	0	0	0	0	0	0	0	1	0	0	0	0	0	0	0	0	0
139	sp|Q99P72|RTN4_MOUSE	Q99P72	68585	Rtn4	reticulon 4(Rtn4)	GO:0001525~angiogenesis,GO:0007399~nervous system development,GO:0007413~axonal fasciculation,GO:0010977~negative regulation of neuron projection development,GO:0021801~cerebral cortex radial glia guided migration,GO:0030308~negative regulation of cell growth,GO:0030334~regulation of cell migration,GO:0030517~negative regulation of axon extension,GO:0033603~positive regulation of dopamine secreti…	GO:0005622~intracellular,GO:0005635~nuclear envelope,GO:0005737~cytoplasm,GO:0005783~endoplasmic reticulum,GO:0005789~endoplasmic reticulum membrane,GO:0005886~plasma membrane,GO:0005913~cell-cell adherens junction,GO:0014069~postsynaptic density,GO:0016020~membrane,GO:0016021~integral component of membrane,GO:0030176~integral component of endoplasmic reticulum membrane,GO:0042995~cell projection…	GO:0005515~protein binding,GO:0032403~protein complex binding,GO:0044822~poly(A) RNA binding,GO:0098641~cadherin binding involved in cell-cell adhesion,	0	3	1	U	0.528965	1	1	0	1	0	0	0	0	0	0	0	0	0	0	0	0	1	1	0	0	0	1	0	0	1	0	0	0	0	0	0	0	0	1
140	sp|Q9D7N9|APMAP_MOUSE	Q9D7N9	71881	2310001A20Rik	adipocyte plasma membrane associated protein(Apmap)	GO:0009058~biosynthetic process,	GO:0005783~endoplasmic reticulum,GO:0009986~cell surface,GO:0016020~membrane,GO:0016021~integral component of membrane,GO:0070062~extracellular exosome,	GO:0004064~arylesterase activity,GO:0016788~hydrolase activity, acting on ester bonds,GO:0016844~strictosidine synthase activity,	0	2	0	U	0.528947	0	0	0	0	0	0	0	0	0	0	0	0	0	0	0	0	0	0	0	0	0	0	0	0	0	0	0	0	0	0	0	0	0	0
141	tr|Q921K2|Q921K2_MOUSE	Q921K2	11545	Parp1	poly (ADP-ribose) polymerase family, member 1(Parp1)	GO:0000723~telomere maintenance,GO:0006259~DNA metabolic process,GO:0006273~lagging strand elongation,GO:0006281~DNA repair,GO:0006284~base-excision repair,GO:0006302~double-strand break repair,GO:0006351~transcription, DNA-templated,GO:0006355~regulation of transcription, DNA-templated,GO:0006471~protein ADP-ribosylation,GO:0006974~cellular response to DNA damage stimulus,GO:0007005~mitochondrio…	GO:0000784~nuclear chromosome, telomeric region,GO:0005634~nucleus,GO:0005635~nuclear envelope,GO:0005654~nucleoplasm,GO:0005667~transcription factor complex,GO:0005730~nucleolus,GO:0005737~cytoplasm,GO:0005739~mitochondrion,GO:0016020~membrane,GO:0043234~protein complex,	GO:0003677~DNA binding,GO:0003682~chromatin binding,GO:0003910~DNA ligase (ATP) activity,GO:0003950~NAD+ ADP-ribosyltransferase activity,GO:0005515~protein binding,GO:0008134~transcription factor binding,GO:0008270~zinc ion binding,GO:0016740~transferase activity,GO:0016757~transferase activity, transferring glycosyl groups,GO:0019899~enzyme binding,GO:0019901~protein kinase binding,GO:0030331~es…	mmu03410:Base excision repair,	2	0	U	0.526301	0	1	0	0	0	0	0	0	0	0	0	0	1	1	0	0	1	0	0	0	0	0	0	0	0	0	0	1	0	1	0	0	0	0
142	tr|E9Q3M9|E9Q3M9_MOUSE	E9Q3M9	72097	2010300C02Rik	RIKEN cDNA 2010300C02 gene(2010300C02Rik)	0	0	0	0	3	1	U	0.52606	0	0	0	0	0	0	0	0	0	0	0	0	0	0	0	0	0	0	0	0	0	0	0	0	0	0	0	0	0	0	0	0	0	0
143	sp|Q6PDJ1-2|CAHD1_MOUSE	Q6PDJ1	320508	Cachd1	cache domain containing 1(Cachd1)	GO:0006810~transport,GO:0006811~ion transport,GO:0006816~calcium ion transport,	GO:0016020~membrane,GO:0016021~integral component of membrane,	0	0	2	0	U	0.525884	0	1	0	0	0	0	0	0	0	0	0	0	0	0	0	0	0	0	1	0	0	0	0	0	0	0	0	0	0	0	0	0	0	0
144	sp|Q04447|KCRB_MOUSE	Q04447	12709	Ckb	creatine kinase, brain(Ckb)	GO:0016310~phosphorylation,GO:0021762~substantia nigra development,GO:0030644~cellular chloride ion homeostasis,	GO:0005737~cytoplasm,GO:0005739~mitochondrion,GO:0043209~myelin sheath,GO:0070062~extracellular exosome,	GO:0000166~nucleotide binding,GO:0003824~catalytic activity,GO:0004111~creatine kinase activity,GO:0005515~protein binding,GO:0005524~ATP binding,GO:0016301~kinase activity,GO:0016740~transferase activity,GO:0016772~transferase activity, transferring phosphorus-containing groups,GO:0031625~ubiquitin protein ligase binding,	mmu00330:Arginine and proline metabolism,mmu01100:Metabolic pathways,	4	0	U	0.523764	0	0	0	0	0	0	0	0	0	0	0	0	0	0	0	0	0	0	0	0	0	1	1	0	0	0	0	0	0	0	0	0	0	0
145	tr|E9PVA8|E9PVA8_MOUSE	E9PVA8	231659	Gcn1l1	GCN1 general control of amino-acid synthesis 1-like 1 (yeast)(Gcn1l1)	GO:0006417~regulation of translation,GO:0033554~cellular response to stress,GO:0033674~positive regulation of kinase activity,GO:0034198~cellular response to amino acid starvation,GO:0036003~positive regulation of transcription from RNA polymerase II promoter in response to stress,GO:1990253~cellular response to leucine starvation,	GO:0005737~cytoplasm,GO:0005844~polysome,GO:0005913~cell-cell adherens junction,GO:0016020~membrane,	GO:0005515~protein binding,GO:0019887~protein kinase regulator activity,GO:0019901~protein kinase binding,GO:0043022~ribosome binding,GO:0044822~poly(A) RNA binding,GO:0098641~cadherin binding involved in cell-cell adhesion,	0	2	0	U	0.521145	0	0	0	0	0	0	0	0	0	0	0	0	0	0	0	0	1	0	0	0	0	0	0	0	0	0	0	0	0	0	0	0	0	0
146	sp|P05201|AATC_MOUSE	P05201	14718	Got1	glutamic-oxaloacetic transaminase 1, soluble(Got1)	GO:0006103~2-oxoglutarate metabolic process,GO:0006107~oxaloacetate metabolic process,GO:0006114~glycerol biosynthetic process,GO:0006520~cellular amino acid metabolic process,GO:0006531~aspartate metabolic process,GO:0006532~aspartate biosynthetic process,GO:0006533~aspartate catabolic process,GO:0006536~glutamate metabolic process,GO:0007219~Notch signaling pathway,GO:0008652~cellular amino aci…	GO:0005634~nucleus,GO:0005737~cytoplasm,GO:0005764~lysosome,GO:0005829~cytosol,GO:0043679~axon terminus,GO:0070062~extracellular exosome,	GO:0003824~catalytic activity,GO:0004069~L-aspartate:2-oxoglutarate aminotransferase activity,GO:0004609~phosphatidylserine decarboxylase activity,GO:0008483~transaminase activity,GO:0016740~transferase activity,GO:0030170~pyridoxal phosphate binding,GO:0031406~carboxylic acid binding,GO:0042802~identical protein binding,GO:0047801~L-cysteine:2-oxoglutarate aminotransferase activity,GO:0080130~L-…	mmu00220:Arginine biosynthesis,mmu00250:Alanine, aspartate and glutamate metabolism,mmu00270:Cysteine and methionine metabolism,mmu00330:Arginine and proline metabolism,mmu00350:Tyrosine metabolism,mmu00360:Phenylalanine metabolism,mmu00400:Phenylalanine, tyrosine and tryptophan biosynthesis,mmu01100:Metabolic pathways,mmu01130:Biosynthesis of antibiotics,mmu01200:Carbon metabolism,mmu01210:2-Oxo…	3	1	U	0.520807	0	0	0	0	0	0	0	0	0	0	0	0	0	0	0	0	0	0	0	0	0	0	0	0	0	0	0	0	0	0	0	0	0	0
147	sp|P39087|GRIK2_MOUSE	P39087	14806	Grik2	glutamate receptor, ionotropic, kainate 2 (beta 2)(Grik2)	GO:0001662~behavioral fear response,GO:0006810~transport,GO:0006811~ion transport,GO:0006874~cellular calcium ion homeostasis,GO:0006886~intracellular protein transport,GO:0007268~chemical synaptic transmission,GO:0019228~neuronal action potential,GO:0035249~synaptic transmission, glutamatergic,GO:0042391~regulation of membrane potential,GO:0043113~receptor clustering,GO:0043524~negative regulati…	GO:0005886~plasma membrane,GO:0005887~integral component of plasma membrane,GO:0008328~ionotropic glutamate receptor complex,GO:0014069~postsynaptic density,GO:0016020~membrane,GO:0016021~integral component of membrane,GO:0030054~cell junction,GO:0030424~axon,GO:0030425~dendrite,GO:0032839~dendrite cytoplasm,GO:0032983~kainate selective glutamate receptor complex,GO:0042734~presynaptic membrane,G…	GO:0004872~receptor activity,GO:0004970~ionotropic glutamate receptor activity,GO:0005216~ion channel activity,GO:0005234~extracellular-glutamate-gated ion channel activity,GO:0005515~protein binding,GO:0008066~glutamate receptor activity,GO:0015277~kainate selective glutamate receptor activity,GO:0030165~PDZ domain binding,GO:0031624~ubiquitin conjugating enzyme binding,GO:0031625~ubiquitin prot…	mmu04080:Neuroactive ligand-receptor interaction,mmu04724:Glutamatergic synapse,	2	0	U	0.520309	0	1	0	0	0	1	0	0	1	0	1	0	1	0	0	0	1	0	0	1	0	0	0	0	0	0	1	0	0	0	0	0	0	0
148	tr|E9PYP8|E9PYP8_MOUSE	E9PYP8	12960	Crybb1	crystallin, beta B1(Crybb1)	GO:0007601~visual perception,	0	GO:0005212~structural constituent of eye lens,	0	3	0	U	0.519928	0	0	0	0	0	0	0	0	0	0	0	0	0	0	0	0	0	0	0	0	0	0	0	0	0	0	0	0	0	0	0	0	0	0
149	sp|P05132|KAPCA_MOUSE	P05132	18747	Prkaca	protein kinase, cAMP dependent, catalytic, alpha(Prkaca)	GO:0001707~mesoderm formation,GO:0001843~neural tube closure,GO:0006397~mRNA processing,GO:0006468~protein phosphorylation,GO:0008284~positive regulation of cell proliferation,GO:0016310~phosphorylation,GO:0018105~peptidyl-serine phosphorylation,GO:0018107~peptidyl-threonine phosphorylation,GO:0019433~triglyceride catabolic process,GO:0035556~intracellular signal transduction,GO:0043457~regulatio…	GO:0005634~nucleus,GO:0005654~nucleoplasm,GO:0005737~cytoplasm,GO:0005739~mitochondrion,GO:0005794~Golgi apparatus,GO:0005813~centrosome,GO:0005829~cytosol,GO:0005886~plasma membrane,GO:0005929~cilium,GO:0005952~cAMP-dependent protein kinase complex,GO:0016020~membrane,GO:0016607~nuclear speck,GO:0031514~motile cilium,GO:0031588~nucleotide-activated protein kinase complex,GO:0031594~neuromuscular…	GO:0000166~nucleotide binding,GO:0004672~protein kinase activity,GO:0004674~protein serine/threonine kinase activity,GO:0004691~cAMP-dependent protein kinase activity,GO:0004712~protein serine/threonine/tyrosine kinase activity,GO:0005515~protein binding,GO:0005524~ATP binding,GO:0016301~kinase activity,GO:0016740~transferase activity,GO:0017137~Rab GTPase binding,GO:0019901~protein kinase bindin…	mmu04010:MAPK signaling pathway,mmu04014:Ras signaling pathway,mmu04020:Calcium signaling pathway,mmu04024:cAMP signaling pathway,mmu04062:Chemokine signaling pathway,mmu04114:Oocyte meiosis,mmu04261:Adrenergic signaling in cardiomyocytes,mmu04270:Vascular smooth muscle contraction,mmu04310:Wnt signaling pathway,mmu04340:Hedgehog signaling pathway,mmu04540:Gap junction,mmu04611:Platelet activatio…	4	0	U	0.518478	0	1	0	0	0	1	0	0	0	0	0	1	0	1	0	0	0	0	0	0	0	0	0	1	0	0	0	0	0	0	0	0	0	0
150	sp|A2AQ25|SKT_MOUSE	A2AQ25	208618	Etl4	enhancer trap locus 4(Etl4)	GO:0007275~multicellular organism development,GO:0048706~embryonic skeletal system development,	GO:0005737~cytoplasm,	GO:0005515~protein binding,	0	4	0	U	0.518145	0	0	0	0	0	0	0	0	0	0	0	0	0	0	0	0	0	0	0	0	0	0	0	0	0	0	0	0	0	0	0	0	0	0
151	tr|E9Q0A7|E9Q0A7_MOUSE	E9Q0A7	170719	Oxr1	oxidation resistance 1(Oxr1)	GO:0007628~adult walking behavior,GO:0043524~negative regulation of neuron apoptotic process,GO:0051402~neuron apoptotic process,GO:0071447~cellular response to hydroperoxide,GO:1900408~negative regulation of cellular response to oxidative stress,GO:1902083~negative regulation of peptidyl-cysteine S-nitrosylation,GO:1903204~negative regulation of oxidative stress-induced neuron death,	GO:0005634~nucleus,GO:0005730~nucleolus,GO:0005739~mitochondrion,	GO:0016491~oxidoreductase activity,	0	3	0	U	0.518031	0	0	0	0	0	0	0	0	0	0	0	0	1	0	0	0	1	0	0	0	0	0	0	0	0	0	0	1	0	0	0	0	0	0
152	sp|P97427|DPYL1_MOUSE	P97427	12933	Crmp1	collapsin response mediator protein 1(Crmp1)	GO:0000226~microtubule cytoskeleton organization,GO:0007399~nervous system development,GO:0007411~axon guidance,GO:0010977~negative regulation of neuron projection development,GO:0071526~semaphorin-plexin signaling pathway,GO:1904530~negative regulation of actin filament binding,	GO:0005737~cytoplasm,GO:0005815~microtubule organizing center,GO:0005819~spindle,GO:0005856~cytoskeleton,GO:0030425~dendrite,GO:0030426~growth cone,GO:0031941~filamentous actin,GO:0043025~neuronal cell body,	GO:0016787~hydrolase activity,GO:0016810~hydrolase activity, acting on carbon-nitrogen (but not peptide) bonds,GO:0031005~filamin binding,GO:0051219~phosphoprotein binding,	0	2	0	U	0.517873	1	0	0	1	1	0	0	0	0	0	0	0	0	0	0	0	0	0	0	0	0	0	0	0	0	0	0	0	0	0	0	0	0	1
153	tr|Q6P1J1|Q6P1J1_MOUSE	Q6P1J1	12933	Crmp1	collapsin response mediator protein 1(Crmp1)	GO:0000226~microtubule cytoskeleton organization,GO:0007399~nervous system development,GO:0007411~axon guidance,GO:0010977~negative regulation of neuron projection development,GO:0071526~semaphorin-plexin signaling pathway,GO:1904530~negative regulation of actin filament binding,	GO:0005737~cytoplasm,GO:0005815~microtubule organizing center,GO:0005819~spindle,GO:0005856~cytoskeleton,GO:0030425~dendrite,GO:0030426~growth cone,GO:0031941~filamentous actin,GO:0043025~neuronal cell body,	GO:0016787~hydrolase activity,GO:0016810~hydrolase activity, acting on carbon-nitrogen (but not peptide) bonds,GO:0031005~filamin binding,GO:0051219~phosphoprotein binding,	0	2	0	U	0.517873	1	0	0	1	1	0	0	0	0	0	0	0	0	0	0	0	0	0	0	0	0	0	0	0	0	0	0	0	0	0	0	0	0	1
154	sp|Q9Z0W3|NU160_MOUSE	Q9Z0W3	59015	Nup160	nucleoporin 160(Nup160)	GO:0006406~mRNA export from nucleus,GO:0006810~transport,GO:0015031~protein transport,GO:0051028~mRNA transport,	GO:0000776~kinetochore,GO:0005634~nucleus,GO:0005643~nuclear pore,GO:0031080~nuclear pore outer ring,	GO:0005487~nucleocytoplasmic transporter activity,	mmu03013:RNA transport,	2	0	U	0.517763	0	1	0	0	0	0	0	0	0	0	0	0	0	0	0	0	0	0	0	0	0	0	0	0	0	0	0	0	0	0	0	0	0	0
155	sp|Q9R0P9|UCHL1_MOUSE	Q9R0P9	22223	Uchl1	ubiquitin carboxy-terminal hydrolase L1(Uchl1)	GO:0002931~response to ischemia,GO:0006508~proteolysis,GO:0006511~ubiquitin-dependent protein catabolic process,GO:0007409~axonogenesis,GO:0007412~axon target recognition,GO:0007628~adult walking behavior,GO:0008283~cell proliferation,GO:0016579~protein deubiquitination,GO:0019233~sensory perception of pain,GO:0019896~axonal transport of mitochondrion,GO:0042755~eating behavior,GO:0043407~negativ…	GO:0005622~intracellular,GO:0005654~nucleoplasm,GO:0005737~cytoplasm,GO:0005783~endoplasmic reticulum,GO:0005789~endoplasmic reticulum membrane,GO:0005829~cytosol,GO:0005886~plasma membrane,GO:0016020~membrane,GO:0030424~axon,GO:0043025~neuronal cell body,GO:0043209~myelin sheath,GO:0044306~neuron projection terminus,GO:0070062~extracellular exosome,GO:1904115~axon cytoplasm,	GO:0004197~cysteine-type endopeptidase activity,GO:0004843~thiol-dependent ubiquitin-specific protease activity,GO:0008233~peptidase activity,GO:0008234~cysteine-type peptidase activity,GO:0008242~omega peptidase activity,GO:0016787~hydrolase activity,GO:0016874~ligase activity,GO:0031625~ubiquitin protein ligase binding,GO:0031694~alpha-2A adrenergic receptor binding,GO:0036459~thiol-dependent u…	mmu05012:Parkinson's disease,	2	0	U	0.515882	1	1	0	1	0	0	0	0	0	0	0	0	0	1	0	0	0	0	0	1	0	0	0	0	0	0	0	0	0	0	0	0	0	1
156	tr|F7BTZ2|F7BTZ2_MOUSE	F7BTZ2	18854	Pml	promyelocytic leukemia(Pml)	GO:0001666~response to hypoxia,GO:0001932~regulation of protein phosphorylation,GO:0002230~positive regulation of defense response to virus by host,GO:0002376~immune system process,GO:0006351~transcription, DNA-templated,GO:0006355~regulation of transcription, DNA-templated,GO:0006461~protein complex assembly,GO:0006605~protein targeting,GO:0006915~apoptotic process,GO:0006919~activation of cyste…	GO:0000784~nuclear chromosome, telomeric region,GO:0005622~intracellular,GO:0005634~nucleus,GO:0005654~nucleoplasm,GO:0005730~nucleolus,GO:0005737~cytoplasm,GO:0005768~endosome,GO:0005783~endoplasmic reticulum,GO:0005829~cytosol,GO:0016020~membrane,GO:0016363~nuclear matrix,GO:0016605~PML body,GO:0031901~early endosome membrane,GO:0031965~nuclear membrane,GO:0042406~extrinsic component of endopla…	GO:0003677~DNA binding,GO:0003713~transcription coactivator activity,GO:0005515~protein binding,GO:0008270~zinc ion binding,GO:0031625~ubiquitin protein ligase binding,GO:0032183~SUMO binding,GO:0042803~protein homodimerization activity,GO:0046332~SMAD binding,GO:0046872~metal ion binding,GO:0046982~protein heterodimerization activity,GO:0050897~cobalt ion binding,	mmu04120:Ubiquitin mediated proteolysis,mmu04144:Endocytosis,mmu05164:Influenza A,mmu05168:Herpes simplex infection,mmu05200:Pathways in cancer,mmu05202:Transcriptional misregulation in cancer,mmu05221:Acute myeloid leukemia,	2	0	U	0.515248	0	1	0	0	0	0	0	0	0	0	0	0	1	1	0	0	1	1	1	0	0	0	0	0	1	0	0	1	0	0	0	0	0	0
157	sp|Q9DCL9|PUR6_MOUSE	Q9DCL9	67054	Paics	phosphoribosylaminoimidazole carboxylase, phosphoribosylaminoribosylaminoimidazole, succinocarboxamide synthetase(Paics)	GO:0006164~purine nucleotide biosynthetic process,GO:0006189~'de novo' IMP biosynthetic process,GO:0008152~metabolic process,GO:0046084~adenine biosynthetic process,GO:0098609~cell-cell adhesion,	GO:0005737~cytoplasm,GO:0005829~cytosol,GO:0005913~cell-cell adherens junction,GO:0016020~membrane,GO:0070062~extracellular exosome,	GO:0000166~nucleotide binding,GO:0003824~catalytic activity,GO:0004638~phosphoribosylaminoimidazole carboxylase activity,GO:0004639~phosphoribosylaminoimidazolesuccinocarboxamide synthase activity,GO:0005524~ATP binding,GO:0016829~lyase activity,GO:0016831~carboxy-lyase activity,GO:0016874~ligase activity,GO:0042802~identical protein binding,GO:0098641~cadherin binding involved in cell-cell adhes…	mmu00230:Purine metabolism,mmu01100:Metabolic pathways,mmu01130:Biosynthesis of antibiotics,	2	0	U	0.513878	0	0	0	0	0	0	1	0	0	0	0	0	0	0	0	0	0	0	0	0	0	0	0	0	0	0	0	0	0	0	0	0	0	0
158	sp|Q05D44|IF2P_MOUSE	Q05D44	226982	Eif5b	eukaryotic translation initiation factor 5B(Eif5b)	GO:0006412~translation,GO:0006413~translational initiation,GO:0006446~regulation of translational initiation,	GO:0005622~intracellular,GO:0005737~cytoplasm,	GO:0000166~nucleotide binding,GO:0003743~translation initiation factor activity,GO:0003924~GTPase activity,GO:0005525~GTP binding,GO:0016787~hydrolase activity,GO:0044822~poly(A) RNA binding,GO:0046872~metal ion binding,	mmu03013:RNA transport,	3	0	U	0.513661	0	0	0	0	0	0	0	0	0	0	0	0	0	0	0	0	0	0	0	0	0	0	0	0	0	0	0	0	0	0	0	0	0	0
159	sp|P37040|NCPR_MOUSE	P37040	18984	Por	P450 (cytochrome) oxidoreductase(Por)	GO:0003420~regulation of growth plate cartilage chondrocyte proliferation,GO:0007584~response to nutrient,GO:0009437~carnitine metabolic process,GO:0009812~flavonoid metabolic process,GO:0018393~internal peptidyl-lysine acetylation,GO:0019395~fatty acid oxidation,GO:0032332~positive regulation of chondrocyte differentiation,GO:0032770~positive regulation of monooxygenase activity,GO:0042493~respo…	GO:0005739~mitochondrion,GO:0005783~endoplasmic reticulum,GO:0005789~endoplasmic reticulum membrane,GO:0016020~membrane,GO:0016021~integral component of membrane,GO:0043231~intracellular membrane-bounded organelle,	GO:0003958~NADPH-hemoprotein reductase activity,GO:0004128~cytochrome-b5 reductase activity, acting on NAD(P)H,GO:0008941~nitric oxide dioxygenase activity,GO:0009055~electron carrier activity,GO:0010181~FMN binding,GO:0016491~oxidoreductase activity,GO:0016787~hydrolase activity,GO:0019899~enzyme binding,GO:0030586~[methionine synthase] reductase activity,GO:0047726~iron-cytochrome-c reductase a…	0	2	0	U	0.513436	0	0	0	0	0	0	0	0	0	0	0	0	1	1	0	0	0	0	0	0	0	0	0	0	0	0	0	0	0	0	0	0	0	0
160	sp|Q810U3|NFASC_MOUSE	Q810U3	269116	Nfasc	neurofascin(Nfasc)	GO:0002175~protein localization to paranode region of axon,GO:0007155~cell adhesion,GO:0007411~axon guidance,GO:0007422~peripheral nervous system development,GO:0019226~transmission of nerve impulse,GO:0030913~paranodal junction assembly,GO:0042552~myelination,GO:0045162~clustering of voltage-gated sodium channels,GO:0050808~synapse organization,GO:0071205~protein localization to juxtaparanode re…	GO:0005622~intracellular,GO:0005886~plasma membrane,GO:0005925~focal adhesion,GO:0016020~membrane,GO:0016021~integral component of membrane,GO:0030424~axon,GO:0033010~paranodal junction,GO:0033268~node of Ranvier,GO:0033270~paranode region of axon,GO:0043194~axon initial segment,GO:0043209~myelin sheath,GO:0070062~extracellular exosome,GO:0097454~Schwann cell microvillus,	GO:0005515~protein binding,GO:0019904~protein domain specific binding,GO:0086080~protein binding involved in heterotypic cell-cell adhesion,	mmu04514:Cell adhesion molecules (CAMs),	4	1	U	0.513148	1	1	0	1	0	0	1	1	0	0	0	0	0	0	0	0	0	0	0	0	0	0	0	1	0	0	1	0	0	0	0	0	0	1
161	sp|Q9D517|PLCC_MOUSE	Q9D517	28169	Agpat3	1-acylglycerol-3-phosphate O-acyltransferase 3(Agpat3)	GO:0006629~lipid metabolic process,GO:0008152~metabolic process,GO:0008654~phospholipid biosynthetic process,GO:0016024~CDP-diacylglycerol biosynthetic process,	GO:0005634~nucleus,GO:0005635~nuclear envelope,GO:0005783~endoplasmic reticulum,GO:0005789~endoplasmic reticulum membrane,GO:0005886~plasma membrane,GO:0016020~membrane,GO:0016021~integral component of membrane,	GO:0003841~1-acylglycerol-3-phosphate O-acyltransferase activity,GO:0016740~transferase activity,GO:0016746~transferase activity, transferring acyl groups,GO:0042171~lysophosphatidic acid acyltransferase activity,	mmu00561:Glycerolipid metabolism,mmu00564:Glycerophospholipid metabolism,mmu01100:Metabolic pathways,	2	0	U	0.512747	0	0	0	0	0	0	0	0	0	0	0	0	0	0	0	0	0	0	0	0	0	0	0	0	0	0	0	0	0	0	0	0	0	0
162	tr|Q5SWZ5|Q5SWZ5_MOUSE	Q5SWZ5	26936	Mprip	myosin phosphatase Rho interacting protein(Mprip)	GO:0001934~positive regulation of protein phosphorylation,GO:0032507~maintenance of protein location in cell,GO:0035509~negative regulation of myosin-light-chain-phosphatase activity,GO:0098609~cell-cell adhesion,	GO:0001725~stress fiber,GO:0005737~cytoplasm,GO:0005856~cytoskeleton,GO:0005913~cell-cell adherens junction,GO:0005925~focal adhesion,GO:0015629~actin cytoskeleton,	GO:0003779~actin binding,GO:0098641~cadherin binding involved in cell-cell adhesion,	0	2	0	U	0.512655	0	0	0	0	0	0	1	0	0	0	0	0	0	0	0	0	0	0	0	0	0	0	0	0	0	0	0	0	0	0	0	0	0	0
163	sp|P41241|CSK_MOUSE	P41241	12988	Csk	c-src tyrosine kinase(Csk)	GO:0001817~regulation of cytokine production,GO:0002250~adaptive immune response,GO:0002376~immune system process,GO:0006468~protein phosphorylation,GO:0007169~transmembrane receptor protein tyrosine kinase signaling pathway,GO:0007417~central nervous system development,GO:0007420~brain development,GO:0008285~negative regulation of cell proliferation,GO:0010989~negative regulation of low-density …	GO:0005737~cytoplasm,GO:0005886~plasma membrane,GO:0005911~cell-cell junction,GO:0016020~membrane,GO:0031234~extrinsic component of cytoplasmic side of plasma membrane,GO:0045121~membrane raft,GO:0070062~extracellular exosome,	GO:0000166~nucleotide binding,GO:0004672~protein kinase activity,GO:0004713~protein tyrosine kinase activity,GO:0004715~non-membrane spanning protein tyrosine kinase activity,GO:0005102~receptor binding,GO:0005515~protein binding,GO:0005524~ATP binding,GO:0016301~kinase activity,GO:0016740~transferase activity,GO:0019903~protein phosphatase binding,GO:0034236~protein kinase A catalytic subunit bi…	0	2	0	U	0.510881	1	1	1	0	0	0	1	0	0	0	0	0	0	0	0	0	0	0	0	1	0	1	0	0	1	0	0	0	0	0	0	0	0	0
164	sp|Q8CDI7|CC150_MOUSE	Q8CDI7	78016	Ccdc150	coiled-coil domain containing 150(Ccdc150)	0	0	0	0	2	0	U	0.509874	0	0	0	0	0	0	0	0	0	0	0	0	0	0	0	0	0	0	0	0	0	0	0	0	0	0	0	0	0	0	0	0	0	0
165	tr|D3Z3B8|D3Z3B8_MOUSE	D3Z3B8	13383	Dlg1	discs, large homolog 1 (Drosophila)(Dlg1)	GO:0000122~negative regulation of transcription from RNA polymerase II promoter,GO:0001657~ureteric bud development,GO:0001658~branching involved in ureteric bud morphogenesis,GO:0001771~immunological synapse formation,GO:0001935~endothelial cell proliferation,GO:0002088~lens development in camera-type eye,GO:0002369~T cell cytokine production,GO:0007015~actin filament organization,GO:0007268~che…	GO:0001772~immunological synapse,GO:0005605~basal lamina,GO:0005634~nucleus,GO:0005737~cytoplasm,GO:0005783~endoplasmic reticulum,GO:0005789~endoplasmic reticulum membrane,GO:0005794~Golgi apparatus,GO:0005829~cytosol,GO:0005874~microtubule,GO:0005886~plasma membrane,GO:0005902~microvillus,GO:0005911~cell-cell junction,GO:0005913~cell-cell adherens junction,GO:0005923~bicellular tight junction,GO…	GO:0004385~guanylate kinase activity,GO:0005515~protein binding,GO:0008022~protein C-terminus binding,GO:0015459~potassium channel regulator activity,GO:0019900~kinase binding,GO:0019901~protein kinase binding,GO:0019902~phosphatase binding,GO:0030165~PDZ domain binding,GO:0031434~mitogen-activated protein kinase kinase binding,GO:0032947~protein complex scaffold,GO:0035255~ionotropic glutamate r…	mmu04390:Hippo signaling pathway,mmu04660:T cell receptor signaling pathway,mmu05166:HTLV-I infection,mmu05203:Viral carcinogenesis,	3	1	U	0.509836	0	1	0	0	1	1	1	0	0	0	0	0	0	0	0	0	1	0	0	1	0	0	0	0	0	0	0	0	0	0	0	0	0	0
166	sp|Q3UH60|DIP2B_MOUSE	Q3UH60	239667	Dip2b	disco interacting protein 2 homolog B(Dip2b)	GO:0008152~metabolic process,	GO:0005634~nucleus,GO:0005737~cytoplasm,GO:0016020~membrane,GO:0070062~extracellular exosome,	GO:0003824~catalytic activity,	0	2	0	U	0.509617	0	0	0	0	0	0	0	0	0	0	0	0	0	0	0	0	0	0	0	0	0	0	0	0	0	0	0	0	0	0	0	0	0	0
167	tr|B2RQC7|B2RQC7_MOUSE	B2RQC7	239667	Dip2b	disco interacting protein 2 homolog B(Dip2b)	GO:0008152~metabolic process,	GO:0005634~nucleus,GO:0005737~cytoplasm,GO:0016020~membrane,GO:0070062~extracellular exosome,	GO:0003824~catalytic activity,	0	2	0	U	0.509617	0	0	0	0	0	0	0	0	0	0	0	0	0	0	0	0	0	0	0	0	0	0	0	0	0	0	0	0	0	0	0	0	0	0
168	sp|Q80TL4|K1045_MOUSE	Q80TL4	230085	N28178	PHD finger protein 24(Phf24)	GO:0007214~gamma-aminobutyric acid signaling pathway,GO:0008277~regulation of G-protein coupled receptor protein signaling pathway,GO:0032228~regulation of synaptic transmission, GABAergic,GO:0050966~detection of mechanical stimulus involved in sensory perception of pain,	0	GO:0005509~calcium ion binding,GO:0005515~protein binding,GO:0046872~metal ion binding,	0	2	0	U	0.508038	0	0	0	0	0	1	0	0	0	0	0	0	0	0	0	0	0	0	0	0	0	0	0	0	0	0	0	0	0	0	0	0	0	0
169	sp|Q9EPR4|S23A2_MOUSE	Q9EPR4	54338	Slc23a2	solute carrier family 23 (nucleobase transporters), member 2(Slc23a2)	GO:0006810~transport,GO:0006811~ion transport,GO:0006814~sodium ion transport,GO:0006979~response to oxidative stress,GO:0015882~L-ascorbic acid transport,GO:0019852~L-ascorbic acid metabolic process,GO:0055085~transmembrane transport,GO:0070904~transepithelial L-ascorbic acid transport,	GO:0005737~cytoplasm,GO:0005886~plasma membrane,GO:0005887~integral component of plasma membrane,GO:0009925~basal plasma membrane,GO:0016020~membrane,GO:0016021~integral component of membrane,GO:0016323~basolateral plasma membrane,GO:0016324~apical plasma membrane,	GO:0005215~transporter activity,GO:0008520~L-ascorbate:sodium symporter activity,GO:0015229~L-ascorbic acid transporter activity,GO:0015293~symporter activity,GO:0070890~sodium-dependent L-ascorbate transmembrane transporter activity,	0	2	0	U	0.507918	0	1	0	0	0	0	0	0	0	0	0	0	0	0	0	0	0	0	0	0	0	0	0	0	0	0	0	1	0	0	0	0	0	0
170	sp|P07356|ANXA2_MOUSE	P07356	12306	Anxa2	annexin A2(Anxa2)	GO:0001525~angiogenesis,GO:0001765~membrane raft assembly,GO:0001934~positive regulation of protein phosphorylation,GO:0002091~negative regulation of receptor internalization,GO:0006900~membrane budding,GO:0006936~muscle contraction,GO:0007589~body fluid secretion,GO:0030199~collagen fibril organization,GO:0031340~positive regulation of vesicle fusion,GO:0032804~negative regulation of low-density…	GO:0001725~stress fiber,GO:0001726~ruffle,GO:0005576~extracellular region,GO:0005578~proteinaceous extracellular matrix,GO:0005604~basement membrane,GO:0005615~extracellular space,GO:0005634~nucleus,GO:0005737~cytoplasm,GO:0005765~lysosomal membrane,GO:0005768~endosome,GO:0005769~early endosome,GO:0005811~lipid particle,GO:0005829~cytosol,GO:0005886~plasma membrane,GO:0005911~cell-cell junction,G…	GO:0002020~protease binding,GO:0004859~phospholipase inhibitor activity,GO:0005509~calcium ion binding,GO:0005515~protein binding,GO:0005544~calcium-dependent phospholipid binding,GO:0005546~phosphatidylinositol-4,5-bisphosphate binding,GO:0008092~cytoskeletal protein binding,GO:0017137~Rab GTPase binding,GO:0019834~phospholipase A2 inhibitor activity,GO:0030546~receptor activator activity,GO:004…	0	4	0	U	0.504317	0	1	1	0	0	0	0	0	0	0	0	0	0	0	0	1	0	1	0	0	0	0	0	0	0	0	0	0	0	0	0	0	0	0
171	tr|Q8BTS3|Q8BTS3_MOUSE	Q8BTS3	236573	Gbp9	guanylate-binding protein 9(Gbp9)	GO:0042832~defense response to protozoan,GO:0044406~adhesion of symbiont to host,GO:0050830~defense response to Gram-positive bacterium,GO:0071346~cellular response to interferon-gamma,	GO:0016021~integral component of membrane,GO:0020005~symbiont-containing vacuole membrane,GO:0031410~cytoplasmic vesicle,GO:0070062~extracellular exosome,	GO:0003924~GTPase activity,GO:0005525~GTP binding,	0	2	0	U	0.504135	0	0	0	0	0	0	0	0	0	0	0	0	0	0	0	0	0	0	0	0	0	0	0	0	0	0	0	0	0	0	0	0	0	0
172	sp|Q5XJV6|LMTK3_MOUSE	Q5XJV6	381983	Lmtk3	lemur tyrosine kinase 3(Lmtk3)	GO:0006468~protein phosphorylation,GO:0010923~negative regulation of phosphatase activity,GO:0016310~phosphorylation,	GO:0000139~Golgi membrane,GO:0005794~Golgi apparatus,GO:0016020~membrane,GO:0016021~integral component of membrane,GO:0030424~axon,GO:0030425~dendrite,GO:0042995~cell projection,	GO:0000166~nucleotide binding,GO:0004672~protein kinase activity,GO:0004674~protein serine/threonine kinase activity,GO:0005524~ATP binding,GO:0016301~kinase activity,GO:0016740~transferase activity,GO:0046872~metal ion binding,	0	3	0	U	0.504044	0	0	0	0	0	0	0	0	0	0	0	0	0	0	0	0	0	0	0	0	0	0	0	0	0	0	0	0	0	0	0	0	0	0
173	sp|Q8BU30|SYIC_MOUSE	Q8BU30	105148	Iars	isoleucine-tRNA synthetase(Iars)	GO:0001649~osteoblast differentiation,GO:0006412~translation,GO:0006418~tRNA aminoacylation for protein translation,GO:0006428~isoleucyl-tRNA aminoacylation,	GO:0005654~nucleoplasm,GO:0005737~cytoplasm,GO:0005829~cytosol,GO:0016020~membrane,GO:0070062~extracellular exosome,	GO:0000049~tRNA binding,GO:0000166~nucleotide binding,GO:0002161~aminoacyl-tRNA editing activity,GO:0004812~aminoacyl-tRNA ligase activity,GO:0004822~isoleucine-tRNA ligase activity,GO:0005524~ATP binding,GO:0016874~ligase activity,GO:0051020~GTPase binding,	mmu00970:Aminoacyl-tRNA biosynthesis,	4	0	U	0.503013	0	0	0	0	0	0	0	0	0	0	0	0	0	0	0	0	0	0	0	0	0	0	0	0	0	0	0	0	0	0	0	0	0	0
174	sp|P50580|PA2G4_MOUSE	P50580	18813	Pa2g4	proliferation-associated 2G4(Pa2g4)	GO:0006351~transcription, DNA-templated,GO:0006355~regulation of transcription, DNA-templated,GO:0006364~rRNA processing,GO:0006417~regulation of translation,GO:0043066~negative regulation of apoptotic process,GO:0045597~positive regulation of cell differentiation,GO:0045892~negative regulation of transcription, DNA-templated,	GO:0005634~nucleus,GO:0005654~nucleoplasm,GO:0005730~nucleolus,GO:0005737~cytoplasm,GO:0016020~membrane,GO:0030529~intracellular ribonucleoprotein complex,GO:0070062~extracellular exosome,	GO:0003677~DNA binding,GO:0003700~transcription factor activity, sequence-specific DNA binding,GO:0003723~RNA binding,GO:0016787~hydrolase activity,GO:0031625~ubiquitin protein ligase binding,GO:0044822~poly(A) RNA binding,	0	2	0	U	0.50268	0	0	0	0	0	0	0	0	0	0	0	0	1	0	0	0	0	0	0	0	0	0	0	0	0	0	0	0	0	0	0	0	0	0
175	sp|Q8R1B5|CPLX3_MOUSE	Q8R1B5	235415	Cplx3	complexin 3(Cplx3)	GO:0006810~transport,GO:0006836~neurotransmitter transport,GO:0006887~exocytosis,GO:0016079~synaptic vesicle exocytosis,GO:0030073~insulin secretion,GO:0046928~regulation of neurotransmitter secretion,	GO:0005634~nucleus,GO:0005829~cytosol,GO:0005886~plasma membrane,GO:0016020~membrane,GO:0030054~cell junction,GO:0045202~synapse,GO:0098793~presynapse,	GO:0000149~SNARE binding,GO:0005326~neurotransmitter transporter activity,GO:0019905~syntaxin binding,	mmu04721:Synaptic vesicle cycle,	2	0	U	0.501603	0	1	1	0	0	1	0	0	0	0	0	0	0	0	0	0	0	0	0	0	1	0	0	0	0	0	0	0	0	0	0	0	0	0
176	sp|P01027|CO3_MOUSE	P01027	12266	C3	complement component 3(C3)	GO:0001798~positive regulation of type IIa hypersensitivity,GO:0001934~positive regulation of protein phosphorylation,GO:0001970~positive regulation of activation of membrane attack complex,GO:0002376~immune system process,GO:0002507~tolerance induction,GO:0006629~lipid metabolic process,GO:0006631~fatty acid metabolic process,GO:0006954~inflammatory response,GO:0006956~complement activation,GO:0…	GO:0005576~extracellular region,GO:0005615~extracellular space,GO:0070062~extracellular exosome,GO:0072562~blood microparticle,	GO:0004866~endopeptidase inhibitor activity,GO:0005515~protein binding,GO:0008289~lipid binding,GO:0031715~C5L2 anaphylatoxin chemotactic receptor binding,GO:0048037~cofactor binding,	mmu04145:Phagosome,mmu04610:Complement and coagulation cascades,mmu05133:Pertussis,mmu05134:Legionellosis,mmu05140:Leishmaniasis,mmu05142:Chagas disease (American trypanosomiasis),mmu05150:Staphylococcus aureus infection,mmu05152:Tuberculosis,mmu05168:Herpes simplex infection,mmu05203:Viral carcinogenesis,mmu05322:Systemic lupus erythematosus,	3	0	U	0.50117	0	1	1	0	0	0	0	0	0	0	0	0	0	1	0	1	0	1	0	1	0	0	0	0	0	0	0	0	0	0	0	0	0	0
177	sp|Q3U4H6|HEXDC_MOUSE	Q3U4H6	238023	Hexdc	hexosaminidase (glycosyl hydrolase family 20, catalytic domain) containing(Hexdc)	GO:0005975~carbohydrate metabolic process,GO:0008152~metabolic process,	GO:0005634~nucleus,GO:0005737~cytoplasm,	GO:0004553~hydrolase activity, hydrolyzing O-glycosyl compounds,GO:0004563~beta-N-acetylhexosaminidase activity,GO:0015929~hexosaminidase activity,GO:0016787~hydrolase activity,GO:0016798~hydrolase activity, acting on glycosyl bonds,	mmu00511:Other glycan degradation,	2	0	U	0.500935	0	0	0	0	0	0	0	0	0	0	0	0	0	0	0	0	0	0	0	0	0	0	0	0	0	0	0	0	0	0	0	0	0	0
178	tr|D3YTP3|D3YTP3_MOUSE	D3YTP3	382793	Mtx3	metaxin 3(Mtx3)	GO:0006626~protein targeting to mitochondrion,	GO:0005741~mitochondrial outer membrane,	0	0	2	0	U	0.50039	0	1	0	0	0	0	0	0	0	0	0	0	0	0	0	0	0	0	0	0	0	0	0	0	0	0	0	0	0	0	0	0	0	0
179	sp|Q80U49|C170B_MOUSE	Q80U49	217882	AW555464	centrosomal protein 170B(Cep170b)	0	GO:0005737~cytoplasm,GO:0005856~cytoskeleton,GO:0005874~microtubule,	0	0	2	0	U	0.500051	0	0	0	0	0	0	0	0	0	0	0	0	0	0	0	0	0	0	0	0	0	0	0	0	0	0	0	0	0	0	0	0	0	0
180	sp|Q9ER35|FN3K_MOUSE	Q9ER35	63828	Fn3k	fructosamine 3 kinase(Fn3k)	GO:0016310~phosphorylation,GO:0030389~fructosamine metabolic process,GO:0030855~epithelial cell differentiation,	GO:0005829~cytosol,	GO:0016301~kinase activity,GO:0016740~transferase activity,GO:0030387~fructosamine-3-kinase activity,	0	2	0	U	0.499826	0	0	0	0	0	0	0	0	0	0	0	0	0	0	0	0	0	0	0	0	0	0	0	0	0	0	0	0	0	0	0	0	0	0
181	sp|O35239|PTN9_MOUSE	O35239	56294	Ptpn9	protein tyrosine phosphatase, non-receptor type 9(Ptpn9)	GO:0006470~protein dephosphorylation,GO:0016311~dephosphorylation,	GO:0005737~cytoplasm,	GO:0004721~phosphoprotein phosphatase activity,GO:0004725~protein tyrosine phosphatase activity,GO:0016787~hydrolase activity,GO:0016791~phosphatase activity,	0	2	0	U	0.49802	0	0	0	0	0	0	0	0	0	0	0	0	0	0	0	0	0	0	0	0	0	0	0	0	0	0	0	0	0	0	0	0	0	0
182	tr|F8VPN4|F8VPN4_MOUSE	F8VPN4	77559	Agl	amylo-1,6-glucosidase, 4-alpha-glucanotransferase(Agl)	GO:0005977~glycogen metabolic process,GO:0005978~glycogen biosynthetic process,GO:0005980~glycogen catabolic process,GO:0007584~response to nutrient,GO:0009725~response to hormone,GO:0051384~response to glucocorticoid,	GO:0005634~nucleus,GO:0005737~cytoplasm,GO:0016234~inclusion body,GO:0016529~sarcoplasmic reticulum,	GO:0004133~glycogen debranching enzyme activity,GO:0004134~4-alpha-glucanotransferase activity,GO:0004135~amylo-alpha-1,6-glucosidase activity,GO:0005515~protein binding,GO:0030246~carbohydrate binding,GO:0030247~polysaccharide binding,GO:0031593~polyubiquitin binding,	mmu00500:Starch and sucrose metabolism,mmu01100:Metabolic pathways,	2	0	U	0.495558	0	0	0	0	0	0	0	0	0	0	0	1	0	0	0	0	0	0	0	0	0	0	0	0	0	0	0	0	0	0	0	0	0	0
183	tr|E9QK04|E9QK04_MOUSE	E9QK04	18007	Neo1	neogenin(Neo1)	GO:0006355~regulation of transcription, DNA-templated,GO:0007155~cell adhesion,GO:0007399~nervous system development,GO:0007411~axon guidance,GO:0007520~myoblast fusion,GO:0030513~positive regulation of BMP signaling pathway,GO:0050709~negative regulation of protein secretion,GO:0051149~positive regulation of muscle cell differentiation,GO:0055072~iron ion homeostasis,GO:1901215~negative regulati…	GO:0005654~nucleoplasm,GO:0005794~Golgi apparatus,GO:0005886~plasma membrane,GO:0005887~integral component of plasma membrane,GO:0016020~membrane,GO:0016021~integral component of membrane,GO:0043025~neuronal cell body,GO:0098797~plasma membrane protein complex,	GO:0004872~receptor activity,GO:0005515~protein binding,GO:0039706~co-receptor binding,GO:0045296~cadherin binding,GO:0070700~BMP receptor binding,	mmu04514:Cell adhesion molecules (CAMs),	2	0	U	0.495468	1	1	0	1	0	0	1	0	0	0	0	0	1	0	0	0	0	0	0	0	0	0	0	0	0	0	0	0	0	0	0	0	0	1
184	tr|E9PV26|E9PV26_MOUSE	E9PV26	73072	BC068157	proline rich 36(Prr36)	0	0	0	0	2	0	U	0.495029	0	0	0	0	0	0	0	0	0	0	0	0	0	0	0	0	0	0	0	0	0	0	0	0	0	0	0	0	0	0	0	0	0	0
185	sp|P97490|ADCY8_MOUSE	P97490	11514	Adcy8	adenylate cyclase 8(Adcy8)	GO:0006171~cAMP biosynthetic process,GO:0007189~adenylate cyclase-activating G-protein coupled receptor signaling pathway,GO:0007193~adenylate cyclase-inhibiting G-protein coupled receptor signaling pathway,GO:0007616~long-term memory,GO:0009190~cyclic nucleotide biosynthetic process,GO:0019933~cAMP-mediated signaling,GO:0035556~intracellular signal transduction,	GO:0005622~intracellular,GO:0005886~plasma membrane,GO:0016020~membrane,GO:0016021~integral component of membrane,	GO:0000166~nucleotide binding,GO:0004016~adenylate cyclase activity,GO:0005516~calmodulin binding,GO:0005524~ATP binding,GO:0008022~protein C-terminus binding,GO:0008294~calcium- and calmodulin-responsive adenylate cyclase activity,GO:0016829~lyase activity,GO:0016849~phosphorus-oxygen lyase activity,GO:0046872~metal ion binding,GO:0047485~protein N-terminus binding,	mmu00230:Purine metabolism,mmu04015:Rap1 signaling pathway,mmu04020:Calcium signaling pathway,mmu04022:cGMP-PKG signaling pathway,mmu04024:cAMP signaling pathway,mmu04062:Chemokine signaling pathway,mmu04114:Oocyte meiosis,mmu04261:Adrenergic signaling in cardiomyocytes,mmu04270:Vascular smooth muscle contraction,mmu04540:Gap junction,mmu04611:Platelet activation,mmu04713:Circadian entrainment,mm…	2	0	U	0.494813	0	0	0	0	0	0	0	0	0	1	0	0	0	0	0	0	0	0	0	0	0	0	0	0	0	0	0	0	0	0	0	1	0	0
186	sp|Q4KMM3|OXR1_MOUSE	Q4KMM3	170719	Oxr1	oxidation resistance 1(Oxr1)	GO:0007628~adult walking behavior,GO:0043524~negative regulation of neuron apoptotic process,GO:0051402~neuron apoptotic process,GO:0071447~cellular response to hydroperoxide,GO:1900408~negative regulation of cellular response to oxidative stress,GO:1902083~negative regulation of peptidyl-cysteine S-nitrosylation,GO:1903204~negative regulation of oxidative stress-induced neuron death,	GO:0005634~nucleus,GO:0005730~nucleolus,GO:0005739~mitochondrion,	GO:0016491~oxidoreductase activity,	0	4	0	U	0.493883	0	0	0	0	0	0	0	0	0	0	0	0	1	0	0	0	1	0	0	0	0	0	0	0	0	0	0	1	0	0	0	0	0	0
187	sp|Q9JL04|FMN2_MOUSE	Q9JL04	54418	Fmn2	formin 2(Fmn2)	GO:0006810~transport,GO:0006974~cellular response to DNA damage stimulus,GO:0007275~multicellular organism development,GO:0015031~protein transport,GO:0016192~vesicle-mediated transport,GO:0016344~meiotic chromosome movement towards spindle pole,GO:0040038~polar body extrusion after meiotic divisions,GO:0042177~negative regulation of protein catabolic process,GO:0043066~negative regulation of apo…	GO:0005634~nucleus,GO:0005730~nucleolus,GO:0005737~cytoplasm,GO:0005783~endoplasmic reticulum,GO:0005789~endoplasmic reticulum membrane,GO:0005819~spindle,GO:0005829~cytosol,GO:0005856~cytoskeleton,GO:0005884~actin filament,GO:0005886~plasma membrane,GO:0005902~microvillus,GO:0005938~cell cortex,GO:0015629~actin cytoskeleton,GO:0016020~membrane,GO:0030659~cytoplasmic vesicle membrane,GO:0031410~c…	GO:0003779~actin binding,GO:0008017~microtubule binding,	mmu04320:Dorso-ventral axis formation,	2	0	U	0.491839	0	1	1	0	1	0	0	0	0	0	0	0	1	0	0	0	1	0	0	0	0	0	0	0	0	0	0	0	0	0	0	0	0	0
188	sp|Q8R071|IP3KA_MOUSE	Q8R071	228550	Itpka	inositol 1,4,5-trisphosphate 3-kinase A(Itpka)	GO:0006020~inositol metabolic process,GO:0016310~phosphorylation,GO:0030036~actin cytoskeleton organization,GO:0048167~regulation of synaptic plasticity,GO:0061003~positive regulation of dendritic spine morphogenesis,GO:0097062~dendritic spine maintenance,	GO:0043197~dendritic spine,	GO:0000166~nucleotide binding,GO:0004683~calmodulin-dependent protein kinase activity,GO:0005516~calmodulin binding,GO:0005524~ATP binding,GO:0008440~inositol-1,4,5-trisphosphate 3-kinase activity,GO:0016301~kinase activity,GO:0016740~transferase activity,GO:0048365~Rac GTPase binding,	mmu00562:Inositol phosphate metabolism,mmu01100:Metabolic pathways,mmu04020:Calcium signaling pathway,mmu04070:Phosphatidylinositol signaling system,	2	0	U	0.491175	1	0	0	0	1	1	0	0	1	0	0	0	0	0	0	0	0	0	0	0	0	0	0	0	0	0	0	0	0	0	0	0	0	0
189	sp|Q9JKK7|TMOD2_MOUSE	Q9JKK7	50876	Tmod2	tropomodulin 2(Tmod2)	GO:0006936~muscle contraction,GO:0007015~actin filament organization,GO:0007270~neuron-neuron synaptic transmission,GO:0007611~learning or memory,GO:0030239~myofibril assembly,GO:0045745~positive regulation of G-protein coupled receptor protein signaling pathway,GO:0051694~pointed-end actin filament capping,	GO:0005737~cytoplasm,GO:0005856~cytoskeleton,GO:0005865~striated muscle thin filament,GO:0030426~growth cone,GO:0043005~neuron projection,	GO:0003779~actin binding,GO:0005523~tropomyosin binding,	0	2	0	U	0.489414	0	0	0	0	1	1	0	0	0	1	0	0	0	0	0	0	0	0	0	0	0	0	0	0	0	0	0	0	0	0	0	0	0	0
190	sp|Q9D6R2|IDH3A_MOUSE	Q9D6R2	67834	Idh3a	isocitrate dehydrogenase 3 (NAD+) alpha(Idh3a)	GO:0006099~tricarboxylic acid cycle,GO:0006102~isocitrate metabolic process,GO:0006103~2-oxoglutarate metabolic process,GO:0006734~NADH metabolic process,GO:0055114~oxidation-reduction process,	GO:0005634~nucleus,GO:0005739~mitochondrion,GO:0043209~myelin sheath,	GO:0000287~magnesium ion binding,GO:0004449~isocitrate dehydrogenase (NAD+) activity,GO:0016491~oxidoreductase activity,GO:0016616~oxidoreductase activity, acting on the CH-OH group of donors, NAD or NADP as acceptor,GO:0046872~metal ion binding,GO:0051287~NAD binding,	mmu00020:Citrate cycle (TCA cycle),mmu01100:Metabolic pathways,mmu01130:Biosynthesis of antibiotics,mmu01200:Carbon metabolism,mmu01210:2-Oxocarboxylic acid metabolism,mmu01230:Biosynthesis of amino acids,	4	1	U	0.488652	0	0	0	0	0	0	0	0	0	0	0	1	0	0	0	0	0	0	0	0	0	0	0	0	0	1	0	0	0	0	0	0	0	0
191	sp|Q6ZQ08|CNOT1_MOUSE	Q6ZQ08	234594	Cnot1	CCR4-NOT transcription complex, subunit 1(Cnot1)	GO:0000122~negative regulation of transcription from RNA polymerase II promoter,GO:0000288~nuclear-transcribed mRNA catabolic process, deadenylation-dependent decay,GO:0001829~trophectodermal cell differentiation,GO:0006351~transcription, DNA-templated,GO:0006355~regulation of transcription, DNA-templated,GO:0006417~regulation of translation,GO:0007275~multicellular organism development,GO:001060…	GO:0000932~cytoplasmic mRNA processing body,GO:0005615~extracellular space,GO:0005634~nucleus,GO:0005737~cytoplasm,GO:0005778~peroxisomal membrane,GO:0016020~membrane,GO:0030014~CCR4-NOT complex,GO:0030015~CCR4-NOT core complex,GO:0043231~intracellular membrane-bounded organelle,	GO:0004535~poly(A)-specific ribonuclease activity,GO:0005515~protein binding,GO:0019904~protein domain specific binding,GO:0030331~estrogen receptor binding,GO:0032947~protein complex scaffold,GO:0042974~retinoic acid receptor binding,GO:0044822~poly(A) RNA binding,GO:0070016~armadillo repeat domain binding,	mmu03018:RNA degradation,	2	0	U	0.488271	0	0	0	0	0	0	0	0	0	0	0	0	0	0	0	0	0	0	0	0	0	0	0	0	0	0	0	0	0	0	0	0	0	0
192	sp|P55264|ADK_MOUSE	P55264	11534	Adk	adenosine kinase(Adk)	GO:0006166~purine ribonucleoside salvage,GO:0006175~dATP biosynthetic process,GO:0010613~positive regulation of cardiac muscle hypertrophy,GO:0016310~phosphorylation,GO:0032922~circadian regulation of gene expression,GO:0042102~positive regulation of T cell proliferation,GO:0044209~AMP salvage,GO:0044342~type B pancreatic cell proliferation,GO:0046085~adenosine metabolic process,	GO:0005634~nucleus,GO:0005654~nucleoplasm,GO:0005737~cytoplasm,GO:0005829~cytosol,	GO:0000166~nucleotide binding,GO:0004001~adenosine kinase activity,GO:0005524~ATP binding,GO:0016301~kinase activity,GO:0016740~transferase activity,GO:0016773~phosphotransferase activity, alcohol group as acceptor,GO:0044822~poly(A) RNA binding,GO:0046872~metal ion binding,	mmu00230:Purine metabolism,mmu01100:Metabolic pathways,	2	0	U	0.487037	0	0	0	0	0	0	1	0	0	0	0	0	0	0	0	0	0	0	0	0	0	0	0	0	0	0	0	0	0	0	0	0	0	0
193	sp|P13595|NCAM1_MOUSE	P13595	17967	Ncam1	neural cell adhesion molecule 1(Ncam1)	GO:0001928~regulation of exocyst assembly,GO:0007155~cell adhesion,GO:0007166~cell surface receptor signaling pathway,GO:0007411~axon guidance,GO:0007568~aging,GO:0007611~learning or memory,GO:0010288~response to lead ion,GO:0021794~thalamus development,GO:0031175~neuron projection development,GO:0033555~multicellular organismal response to stress,GO:0034109~homotypic cell-cell adhesion,GO:004222…	GO:0005737~cytoplasm,GO:0005886~plasma membrane,GO:0005911~cell-cell junction,GO:0009897~external side of plasma membrane,GO:0009986~cell surface,GO:0016020~membrane,GO:0016021~integral component of membrane,GO:0030424~axon,GO:0030426~growth cone,GO:0031225~anchored component of membrane,GO:0043025~neuronal cell body,GO:0043209~myelin sheath,GO:0070062~extracellular exosome,	GO:0005515~protein binding,GO:0008201~heparin binding,GO:0019902~phosphatase binding,GO:0030275~LRR domain binding,GO:0042802~identical protein binding,	mmu04514:Cell adhesion molecules (CAMs),mmu05020:Prion diseases,	2	0	U	0.483939	1	1	1	1	0	1	1	0	1	1	0	0	1	0	0	0	0	0	0	0	0	1	0	0	0	0	0	0	0	0	0	0	0	1
194	sp|Q9D819|IPYR_MOUSE	Q9D819	67895	Ppa1	pyrophosphatase (inorganic) 1(Ppa1)	GO:0006796~phosphate-containing compound metabolic process,	GO:0005737~cytoplasm,GO:0070062~extracellular exosome,	GO:0000287~magnesium ion binding,GO:0004427~inorganic diphosphatase activity,GO:0016462~pyrophosphatase activity,GO:0016787~hydrolase activity,GO:0046872~metal ion binding,	mmu00190:Oxidative phosphorylation,	2	0	U	0.483586	0	0	0	0	0	0	0	0	0	0	0	0	0	0	0	0	0	0	0	0	0	0	0	0	0	0	0	0	0	0	0	0	0	0
195	tr|M0QWP1|M0QWP1_MOUSE	M0QWP1	11603	Agrn	agrin(Agrn)	GO:0001932~regulation of protein phosphorylation,GO:0001934~positive regulation of protein phosphorylation,GO:0006024~glycosaminoglycan biosynthetic process,GO:0007009~plasma membrane organization,GO:0007213~G-protein coupled acetylcholine receptor signaling pathway,GO:0007268~chemical synaptic transmission,GO:0007275~multicellular organism development,GO:0007416~synapse assembly,GO:0007528~neuro…	GO:0005576~extracellular region,GO:0005604~basement membrane,GO:0005605~basal lamina,GO:0005615~extracellular space,GO:0005737~cytoplasm,GO:0005796~Golgi lumen,GO:0005886~plasma membrane,GO:0009986~cell surface,GO:0016020~membrane,GO:0016021~integral component of membrane,GO:0030054~cell junction,GO:0031012~extracellular matrix,GO:0042383~sarcolemma,GO:0044295~axonal growth cone,GO:0045202~synaps…	GO:0002162~dystroglycan binding,GO:0005509~calcium ion binding,GO:0005515~protein binding,GO:0030548~acetylcholine receptor regulator activity,GO:0033691~sialic acid binding,GO:0035374~chondroitin sulfate binding,GO:0036122~BMP binding,GO:0042030~ATPase inhibitor activity,GO:0043395~heparan sulfate proteoglycan binding,GO:0044325~ion channel binding,GO:0050431~transforming growth factor beta bind…	mmu04512:ECM-receptor interaction,	2	0	U	0.483289	1	1	0	1	1	1	0	1	0	0	0	0	1	0	0	0	0	0	0	0	0	0	0	0	0	0	0	0	0	0	0	0	0	1
196	sp|Q9Z2D0|MTMR9_MOUSE	Q9Z2D0	210376	Mtmr9	myotubularin related protein 9(Mtmr9)	GO:0050790~regulation of catalytic activity,	GO:0005737~cytoplasm,	GO:0005515~protein binding,GO:0030234~enzyme regulator activity,	0	2	0	U	0.483257	0	0	0	0	0	0	0	0	0	0	0	0	0	0	0	0	0	0	0	0	0	0	0	0	0	0	0	0	0	0	0	0	0	0
197	sp|Q80UG5|SEPT9_MOUSE	Q80UG5	53860	41161	septin 9(Sept9)	GO:0007049~cell cycle,GO:0051291~protein heterooligomerization,GO:0051301~cell division,GO:1902857~positive regulation of nonmotile primary cilium assembly,	GO:0001725~stress fiber,GO:0005737~cytoplasm,GO:0005856~cytoskeleton,GO:0005874~microtubule,GO:0005913~cell-cell adherens junction,GO:0005930~axoneme,GO:0015629~actin cytoskeleton,GO:0031105~septin complex,GO:0031513~nonmotile primary cilium,GO:0048471~perinuclear region of cytoplasm,	GO:0000166~nucleotide binding,GO:0005525~GTP binding,GO:0098641~cadherin binding involved in cell-cell adhesion,	mmu05100:Bacterial invasion of epithelial cells,	2	0	U	0.481654	0	0	0	0	0	0	0	0	0	0	0	0	0	0	0	0	0	0	0	0	0	0	0	0	0	0	0	0	0	0	0	0	0	0
198	sp|Q7TNR6|IGS21_MOUSE	Q7TNR6	230868	Igsf21	immunoglobulin superfamily, member 21(Igsf21)	0	GO:0005576~extracellular region,	0	0	3	0	U	0.481363	0	0	0	0	0	0	0	0	0	0	0	0	0	0	0	0	0	0	0	0	0	0	0	0	0	0	0	0	0	0	0	0	0	0
199	sp|Q80TZ3|AUXI_MOUSE	Q80TZ3	72685	Dnajc6	DnaJ heat shock protein family (Hsp40) member C6(Dnajc6)	GO:0072318~clathrin coat disassembly,GO:2000369~regulation of clathrin-mediated endocytosis,	GO:0014069~postsynaptic density,GO:0031982~vesicle,GO:0045202~synapse,	GO:0004721~phosphoprotein phosphatase activity,GO:0004725~protein tyrosine phosphatase activity,GO:0016787~hydrolase activity,GO:0017124~SH3 domain binding,	mmu04144:Endocytosis,	3	1	U	0.479926	0	1	1	0	0	0	0	0	0	0	0	0	0	0	0	0	0	0	0	0	0	0	0	0	0	0	0	0	0	0	0	0	0	0
200	sp|Q8C6I2|SDHF2_MOUSE	Q8C6I2	66072	Sdhaf2	succinate dehydrogenase complex assembly factor 2(Sdhaf2)	GO:0006121~mitochondrial electron transport, succinate to ubiquinone,GO:0006470~protein dephosphorylation,GO:0010719~negative regulation of epithelial to mesenchymal transition,GO:0018293~protein-FAD linkage,GO:0090090~negative regulation of canonical Wnt signaling pathway,	GO:0005739~mitochondrion,GO:0005759~mitochondrial matrix,	0	0	2	0	U	0.479497	0	0	0	0	0	0	0	0	0	0	0	1	0	0	0	0	0	0	0	0	0	0	0	0	0	0	0	0	0	1	0	0	0	0
201	tr|E9Q2P0|E9Q2P0_MOUSE	E9Q2P0	20562	Slit1	slit homolog 1 (Drosophila)(Slit1)	GO:0007275~multicellular organism development,GO:0007399~nervous system development,GO:0007409~axonogenesis,GO:0007411~axon guidance,GO:0008045~motor neuron axon guidance,GO:0021772~olfactory bulb development,GO:0022028~tangential migration from the subventricular zone to the olfactory bulb,GO:0022029~telencephalon cell migration,GO:0030154~cell differentiation,GO:0031290~retinal ganglion cell ax…	GO:0005576~extracellular region,GO:0005578~proteinaceous extracellular matrix,GO:0005615~extracellular space,GO:0005623~cell,	GO:0005102~receptor binding,GO:0005509~calcium ion binding,GO:0008201~heparin binding,GO:0043395~heparan sulfate proteoglycan binding,GO:0048495~Roundabout binding,	mmu04360:Axon guidance,	2	0	U	0.479487	1	0	0	1	0	0	0	1	0	0	0	0	0	0	0	0	0	0	0	0	0	1	0	0	1	0	0	0	0	0	0	0	0	1
202	sp|P16460|ASSY_MOUSE	P16460	11898	Ass1	argininosuccinate synthetase 1(Ass1)	GO:0000050~urea cycle,GO:0000052~citrulline metabolic process,GO:0000053~argininosuccinate metabolic process,GO:0006526~arginine biosynthetic process,GO:0006531~aspartate metabolic process,GO:0008652~cellular amino acid biosynthetic process,GO:0010043~response to zinc ion,GO:0010046~response to mycotoxin,GO:0045429~positive regulation of nitric oxide biosynthetic process,GO:0051384~response to gl…	GO:0005634~nucleus,GO:0005737~cytoplasm,GO:0005739~mitochondrion,GO:0005741~mitochondrial outer membrane,GO:0005764~lysosome,GO:0005783~endoplasmic reticulum,GO:0043005~neuron projection,GO:0043025~neuronal cell body,GO:0043204~perikaryon,GO:0043209~myelin sheath,GO:0070062~extracellular exosome,GO:0070852~cell body fiber,	GO:0000166~nucleotide binding,GO:0004055~argininosuccinate synthase activity,GO:0005524~ATP binding,GO:0015643~toxic substance binding,GO:0016597~amino acid binding,GO:0016874~ligase activity,GO:0042802~identical protein binding,GO:0044822~poly(A) RNA binding,	mmu00220:Arginine biosynthesis,mmu00250:Alanine, aspartate and glutamate metabolism,mmu01100:Metabolic pathways,mmu01130:Biosynthesis of antibiotics,mmu01230:Biosynthesis of amino acids,	2	0	U	0.479371	0	0	0	0	0	0	1	0	0	0	0	0	0	0	0	0	1	0	0	0	0	0	0	0	0	0	0	0	0	0	0	0	0	0
203	sp|P52480-2|KPYM_MOUSE	P52480	18746	Pkm2	pyruvate kinase, muscle(Pkm)	GO:0001889~liver development,GO:0006006~glucose metabolic process,GO:0006096~glycolytic process,GO:0006754~ATP biosynthetic process,GO:0008152~metabolic process,GO:0012501~programmed cell death,GO:0016310~phosphorylation,GO:0031100~organ regeneration,GO:0042866~pyruvate biosynthetic process,GO:0043403~skeletal muscle tissue regeneration,	GO:0005634~nucleus,GO:0005737~cytoplasm,GO:0005739~mitochondrion,GO:0005886~plasma membrane,GO:0005913~cell-cell adherens junction,GO:0005929~cilium,GO:0031012~extracellular matrix,GO:0031982~vesicle,GO:0043209~myelin sheath,GO:0070062~extracellular exosome,GO:1903561~extracellular vesicle,	GO:0000166~nucleotide binding,GO:0000287~magnesium ion binding,GO:0003824~catalytic activity,GO:0004743~pyruvate kinase activity,GO:0005515~protein binding,GO:0005524~ATP binding,GO:0016301~kinase activity,GO:0016740~transferase activity,GO:0023026~MHC class II protein complex binding,GO:0030955~potassium ion binding,GO:0043531~ADP binding,GO:0044822~poly(A) RNA binding,GO:0046872~metal ion bindi…	mmu00010:Glycolysis / Gluconeogenesis,mmu00230:Purine metabolism,mmu00620:Pyruvate metabolism,mmu01100:Metabolic pathways,mmu01130:Biosynthesis of antibiotics,mmu01200:Carbon metabolism,mmu01230:Biosynthesis of amino acids,mmu04922:Glucagon signaling pathway,mmu04930:Type II diabetes mellitus,mmu05203:Viral carcinogenesis,mmu05230:Central carbon metabolism in cancer,	2	0	U	0.478022	0	0	0	0	0	0	0	0	0	0	0	1	1	0	0	1	0	0	0	0	0	0	0	0	0	0	0	0	0	1	0	0	0	0
204	sp|P52480|KPYM_MOUSE	P52480	18746	Pkm2	pyruvate kinase, muscle(Pkm)	GO:0001889~liver development,GO:0006006~glucose metabolic process,GO:0006096~glycolytic process,GO:0006754~ATP biosynthetic process,GO:0008152~metabolic process,GO:0012501~programmed cell death,GO:0016310~phosphorylation,GO:0031100~organ regeneration,GO:0042866~pyruvate biosynthetic process,GO:0043403~skeletal muscle tissue regeneration,	GO:0005634~nucleus,GO:0005737~cytoplasm,GO:0005739~mitochondrion,GO:0005886~plasma membrane,GO:0005913~cell-cell adherens junction,GO:0005929~cilium,GO:0031012~extracellular matrix,GO:0031982~vesicle,GO:0043209~myelin sheath,GO:0070062~extracellular exosome,GO:1903561~extracellular vesicle,	GO:0000166~nucleotide binding,GO:0000287~magnesium ion binding,GO:0003824~catalytic activity,GO:0004743~pyruvate kinase activity,GO:0005515~protein binding,GO:0005524~ATP binding,GO:0016301~kinase activity,GO:0016740~transferase activity,GO:0023026~MHC class II protein complex binding,GO:0030955~potassium ion binding,GO:0043531~ADP binding,GO:0044822~poly(A) RNA binding,GO:0046872~metal ion bindi…	mmu00010:Glycolysis / Gluconeogenesis,mmu00230:Purine metabolism,mmu00620:Pyruvate metabolism,mmu01100:Metabolic pathways,mmu01130:Biosynthesis of antibiotics,mmu01200:Carbon metabolism,mmu01230:Biosynthesis of amino acids,mmu04922:Glucagon signaling pathway,mmu04930:Type II diabetes mellitus,mmu05203:Viral carcinogenesis,mmu05230:Central carbon metabolism in cancer,	2	0	U	0.478022	0	0	0	0	0	0	0	0	0	0	0	1	1	0	0	1	0	0	0	0	0	0	0	0	0	0	0	0	0	1	0	0	0	0
205	sp|Q9QYG0|NDRG2_MOUSE	Q9QYG0	29811	Ndrg2	N-myc downstream regulated gene 2(Ndrg2)	GO:0001818~negative regulation of cytokine production,GO:0007165~signal transduction,GO:0007275~multicellular organism development,GO:0007399~nervous system development,GO:0010574~regulation of vascular endothelial growth factor production,GO:0016055~Wnt signaling pathway,GO:0021762~substantia nigra development,GO:0030154~cell differentiation,GO:0048662~negative regulation of smooth muscle cell p…	GO:0005634~nucleus,GO:0005654~nucleoplasm,GO:0005737~cytoplasm,GO:0005794~Golgi apparatus,GO:0005813~centrosome,GO:0005815~microtubule organizing center,GO:0030426~growth cone,GO:0042995~cell projection,GO:0048471~perinuclear region of cytoplasm,GO:0070062~extracellular exosome,	0	0	4	0	U	0.477115	0	0	0	0	0	0	0	0	0	0	0	0	0	0	0	0	0	0	0	1	0	1	1	0	0	0	0	0	0	0	0	0	0	0
206	sp|Q6A0A9|F120A_MOUSE	Q6A0A9	218236	Fam120a	family with sequence similarity 120, member A(Fam120a)	0	GO:0005634~nucleus,GO:0005737~cytoplasm,GO:0005886~plasma membrane,GO:0016020~membrane,	GO:0003723~RNA binding,GO:0044822~poly(A) RNA binding,	0	2	0	U	0.475986	0	0	0	0	0	0	0	0	0	0	0	0	0	0	0	0	0	0	0	0	0	0	0	0	0	0	0	0	0	0	0	0	0	0
207	tr|Q542I8|Q542I8_MOUSE	Q542I8	16414	Itgb2	integrin beta 2(Itgb2)	GO:0002523~leukocyte migration involved in inflammatory response,GO:0006909~phagocytosis,GO:0007155~cell adhesion,GO:0007159~leukocyte cell-cell adhesion,GO:0007160~cell-matrix adhesion,GO:0007229~integrin-mediated signaling pathway,GO:0007568~aging,GO:0016337~single organismal cell-cell adhesion,GO:0030101~natural killer cell activation,GO:0030593~neutrophil chemotaxis,GO:0031623~receptor intern…	GO:0005886~plasma membrane,GO:0008305~integrin complex,GO:0009986~cell surface,GO:0016020~membrane,GO:0016021~integral component of membrane,GO:0034687~integrin alphaL-beta2 complex,GO:0043235~receptor complex,GO:0045121~membrane raft,GO:0070062~extracellular exosome,GO:1903561~extracellular vesicle,	GO:0001948~glycoprotein binding,GO:0004872~receptor activity,GO:0005515~protein binding,GO:0019901~protein kinase binding,GO:0030369~ICAM-3 receptor activity,GO:0032403~protein complex binding,GO:0046872~metal ion binding,GO:0046982~protein heterodimerization activity,GO:0050839~cell adhesion molecule binding,	mmu04015:Rap1 signaling pathway,mmu04145:Phagosome,mmu04390:Hippo signaling pathway,mmu04514:Cell adhesion molecules (CAMs),mmu04650:Natural killer cell mediated cytotoxicity,mmu04670:Leukocyte transendothelial migration,mmu04810:Regulation of actin cytoskeleton,mmu05133:Pertussis,mmu05134:Legionellosis,mmu05140:Leishmaniasis,mmu05144:Malaria,mmu05146:Amoebiasis,mmu05150:Staphylococcus aureus inf…	2	0	U	0.475725	0	1	1	0	0	0	1	0	0	0	0	0	0	0	1	0	0	1	0	0	0	0	0	0	1	0	0	0	0	0	0	0	0	0
208	sp|Q9ESJ4|SPN90_MOUSE	Q9ESJ4	80987	Nckipsd	NCK interacting protein with SH3 domain(Nckipsd)	GO:0010976~positive regulation of neuron projection development,	GO:0005634~nucleus,GO:0008180~COP9 signalosome,	GO:0017124~SH3 domain binding,	0	2	0	U	0.475353	1	0	0	0	0	0	0	0	0	0	0	0	0	0	0	0	0	0	0	0	0	0	0	0	0	0	0	0	0	0	0	0	0	0
209	sp|Q9D164-2|FXYD6_MOUSE	Q9D164	59095	Fxyd6	FXYD domain-containing ion transport regulator 6(Fxyd6)	GO:0006810~transport,GO:0006811~ion transport,	GO:0005886~plasma membrane,GO:0016020~membrane,GO:0016021~integral component of membrane,	GO:0005216~ion channel activity,	0	2	0	U	0.475335	0	1	0	0	0	0	0	0	0	0	0	0	0	0	0	0	0	0	0	0	0	0	0	0	0	0	0	0	0	0	0	0	0	0
210	sp|Q99K46|UBP11_MOUSE	Q99K46	236733	Usp11	ubiquitin specific peptidase 11(Usp11)	GO:0006508~proteolysis,GO:0006511~ubiquitin-dependent protein catabolic process,GO:0016579~protein deubiquitination,	GO:0005634~nucleus,GO:0005737~cytoplasm,	GO:0004843~thiol-dependent ubiquitin-specific protease activity,GO:0008233~peptidase activity,GO:0008234~cysteine-type peptidase activity,GO:0016787~hydrolase activity,GO:0036459~thiol-dependent ubiquitinyl hydrolase activity,	0	2	0	U	0.475234	0	0	0	0	0	0	0	0	0	0	0	0	0	1	0	0	0	0	0	0	0	0	0	0	0	0	0	0	0	0	0	0	0	0
211	sp|Q9JIA1|LGI1_MOUSE	Q9JIA1	56839	Lgi1	leucine-rich repeat LGI family, member 1(Lgi1)	GO:0007411~axon guidance,GO:0030307~positive regulation of cell growth,GO:0031175~neuron projection development,GO:0050806~positive regulation of synaptic transmission,GO:0051260~protein homooligomerization,	GO:0005576~extracellular region,GO:0005615~extracellular space,GO:0030054~cell junction,GO:0045202~synapse,	GO:0005515~protein binding,	0	2	0	U	0.474907	1	0	0	1	0	1	0	0	0	0	0	0	0	0	0	0	0	0	0	0	0	0	0	0	0	0	0	0	0	0	0	0	0	1
212	sp|P30275|KCRU_MOUSE	P30275	12716	Ckmt1	creatine kinase, mitochondrial 1, ubiquitous(Ckmt1)	GO:0016310~phosphorylation,GO:0032091~negative regulation of protein binding,GO:0043066~negative regulation of apoptotic process,	GO:0005739~mitochondrion,GO:0005743~mitochondrial inner membrane,GO:0016020~membrane,GO:0043209~myelin sheath,GO:0070062~extracellular exosome,	GO:0000166~nucleotide binding,GO:0003824~catalytic activity,GO:0004111~creatine kinase activity,GO:0005524~ATP binding,GO:0016301~kinase activity,GO:0016740~transferase activity,GO:0016772~transferase activity, transferring phosphorus-containing groups,	mmu00330:Arginine and proline metabolism,mmu01100:Metabolic pathways,	4	0	U	0.474262	0	0	0	0	0	0	0	0	0	0	0	0	1	0	0	0	0	0	0	0	0	0	0	0	0	0	0	0	0	0	0	0	0	0
213	sp|Q8CI71|CC132_MOUSE	Q8CI71	73288	Ccdc132	VPS50 EARP/GARPII complex subunit(Vps50)	GO:0006810~transport,GO:0015031~protein transport,GO:0032456~endocytic recycling,	GO:0005768~endosome,GO:0016020~membrane,GO:0048471~perinuclear region of cytoplasm,GO:0055037~recycling endosome,GO:0070062~extracellular exosome,GO:1990745~EARP complex,	GO:0000149~SNARE binding,	0	3	0	U	0.47255	0	1	1	0	0	0	0	0	0	0	0	0	0	0	0	0	0	0	0	0	0	0	0	0	0	0	0	0	0	0	0	0	0	0
214	sp|Q8R0Y6|AL1L1_MOUSE	Q8R0Y6	107747	Aldh1l1	aldehyde dehydrogenase 1 family, member L1(Aldh1l1)	GO:0006730~one-carbon metabolic process,GO:0008152~metabolic process,GO:0009058~biosynthetic process,GO:0009258~10-formyltetrahydrofolate catabolic process,GO:0055114~oxidation-reduction process,	GO:0005737~cytoplasm,GO:0005739~mitochondrion,GO:0043234~protein complex,GO:0070062~extracellular exosome,	GO:0003824~catalytic activity,GO:0004029~aldehyde dehydrogenase (NAD) activity,GO:0004030~aldehyde dehydrogenase [NAD(P)+] activity,GO:0005515~protein binding,GO:0016155~formyltetrahydrofolate dehydrogenase activity,GO:0016491~oxidoreductase activity,GO:0016620~oxidoreductase activity, acting on the aldehyde or oxo group of donors, NAD or NADP as acceptor,GO:0016742~hydroxymethyl-, formyl- and re…	mmu00670:One carbon pool by folate,	4	0	U	0.472526	0	0	0	0	0	0	0	0	0	0	0	0	0	0	0	0	0	0	0	0	0	0	0	0	0	0	0	0	0	0	0	0	0	0
215	sp|Q3UH93|PLXD1_MOUSE	Q3UH93	67784	Plxnd1	plexin D1(Plxnd1)	GO:0001525~angiogenesis,GO:0001569~patterning of blood vessels,GO:0003151~outflow tract morphogenesis,GO:0003279~cardiac septum development,GO:0007165~signal transduction,GO:0007275~multicellular organism development,GO:0007416~synapse assembly,GO:0021785~branchiomotor neuron axon guidance,GO:0030334~regulation of cell migration,GO:0032092~positive regulation of protein binding,GO:0035904~aorta d…	GO:0002116~semaphorin receptor complex,GO:0005886~plasma membrane,GO:0005887~integral component of plasma membrane,GO:0016020~membrane,GO:0016021~integral component of membrane,GO:0030027~lamellipodium,	GO:0005515~protein binding,GO:0017154~semaphorin receptor activity,GO:0019904~protein domain specific binding,	0	3	0	U	0.472237	1	0	0	1	0	0	0	1	0	0	0	0	0	0	0	0	0	1	0	0	0	0	0	0	1	0	0	0	0	0	0	0	0	1
216	sp|Q91WC9|DGLB_MOUSE	Q91WC9	231871	Daglb	diacylglycerol lipase, beta(Daglb)	GO:0006629~lipid metabolic process,GO:0007405~neuroblast proliferation,GO:0016042~lipid catabolic process,GO:0019369~arachidonic acid metabolic process,GO:0022008~neurogenesis,GO:0042136~neurotransmitter biosynthetic process,	GO:0005765~lysosomal membrane,GO:0005886~plasma membrane,GO:0016020~membrane,GO:0016021~integral component of membrane,	GO:0016787~hydrolase activity,GO:0046872~metal ion binding,	mmu04723:Retrograde endocannabinoid signaling,mmu04925:Aldosterone synthesis and secretion,	2	0	U	0.471429	1	0	0	0	0	0	0	0	0	0	0	0	0	0	0	0	0	0	0	0	0	0	0	0	0	0	0	0	0	0	0	0	0	0
217	sp|Q69ZK9|NLGN2_MOUSE	Q69ZK9	216856	Nlgn2	neuroligin 2(Nlgn2)	GO:0001966~thigmotaxis,GO:0002087~regulation of respiratory gaseous exchange by neurological system process,GO:0007155~cell adhesion,GO:0007158~neuron cell-cell adhesion,GO:0007416~synapse assembly,GO:0007630~jump response,GO:0008284~positive regulation of cell proliferation,GO:0019233~sensory perception of pain,GO:0032024~positive regulation of insulin secretion,GO:0032230~positive regulation of…	GO:0005737~cytoplasm,GO:0005886~plasma membrane,GO:0005887~integral component of plasma membrane,GO:0009986~cell surface,GO:0016020~membrane,GO:0016021~integral component of membrane,GO:0030054~cell junction,GO:0042734~presynaptic membrane,GO:0043198~dendritic shaft,GO:0045202~synapse,GO:0045211~postsynaptic membrane,GO:0060076~excitatory synapse,GO:0060077~inhibitory synapse,GO:0097470~ribbon sy…	GO:0004872~receptor activity,GO:0042043~neurexin family protein binding,GO:0050839~cell adhesion molecule binding,GO:0052689~carboxylic ester hydrolase activity,	mmu04514:Cell adhesion molecules (CAMs),	2	0	U	0.470915	1	1	0	0	0	1	1	1	0	0	1	0	0	0	0	0	0	0	0	0	1	0	0	0	0	0	0	0	0	0	0	0	0	0
218	sp|P07091|S10A4_MOUSE	P07091	20198	S100a4	S100 calcium binding protein A4(S100a4)	GO:0043123~positive regulation of I-kappaB kinase/NF-kappaB signaling,	GO:0005615~extracellular space,GO:0005634~nucleus,GO:0043005~neuron projection,GO:0048471~perinuclear region of cytoplasm,GO:0070062~extracellular exosome,	GO:0003779~actin binding,GO:0005509~calcium ion binding,GO:0005515~protein binding,GO:0042802~identical protein binding,GO:0044822~poly(A) RNA binding,GO:0046872~metal ion binding,GO:0048306~calcium-dependent protein binding,GO:0050786~RAGE receptor binding,	0	2	0	U	0.469743	0	0	0	0	0	0	0	0	0	0	0	0	0	0	0	0	0	0	0	0	0	0	0	0	0	0	0	0	0	0	0	0	0	0
219	sp|Q6PE13|PRRT3_MOUSE	Q6PE13	210673	Prrt3	proline-rich transmembrane protein 3(Prrt3)	0	GO:0016020~membrane,GO:0016021~integral component of membrane,	0	0	2	0	U	0.468483	0	0	0	0	0	0	0	0	0	0	0	0	0	0	0	0	0	0	0	0	0	0	0	0	0	0	0	0	0	0	0	0	0	0
220	sp|Q91VN4|CHCH6_MOUSE	Q91VN4	66098	Chchd6	coiled-coil-helix-coiled-coil-helix domain containing 6(Chchd6)	GO:0006974~cellular response to DNA damage stimulus,GO:0042407~cristae formation,	GO:0005739~mitochondrion,GO:0005743~mitochondrial inner membrane,GO:0016020~membrane,GO:0061617~MICOS complex,	0	0	2	0	U	0.467733	0	0	0	0	0	0	0	0	0	0	0	0	0	0	0	0	1	0	0	0	0	0	0	0	0	0	0	0	0	0	0	0	0	0
221	tr|E9Q4M4|E9Q4M4_MOUSE	E9Q4M4	66098	Chchd6	coiled-coil-helix-coiled-coil-helix domain containing 6(Chchd6)	GO:0006974~cellular response to DNA damage stimulus,GO:0042407~cristae formation,	GO:0005739~mitochondrion,GO:0005743~mitochondrial inner membrane,GO:0016020~membrane,GO:0061617~MICOS complex,	0	0	2	0	U	0.467733	0	0	0	0	0	0	0	0	0	0	0	0	0	0	0	0	1	0	0	0	0	0	0	0	0	0	0	0	0	0	0	0	0	0
222	sp|P34152-4|FAK1_MOUSE	P34152	14083	Ptk2	PTK2 protein tyrosine kinase 2(Ptk2)	GO:0000165~MAPK cascade,GO:0000226~microtubule cytoskeleton organization,GO:0001525~angiogenesis,GO:0001568~blood vessel development,GO:0001570~vasculogenesis,GO:0001764~neuron migration,GO:0001932~regulation of protein phosphorylation,GO:0001934~positive regulation of protein phosphorylation,GO:0006468~protein phosphorylation,GO:0006928~movement of cell or subcellular component,GO:0007155~cell a…	GO:0001725~stress fiber,GO:0005634~nucleus,GO:0005730~nucleolus,GO:0005737~cytoplasm,GO:0005815~microtubule organizing center,GO:0005829~cytosol,GO:0005856~cytoskeleton,GO:0005886~plasma membrane,GO:0005925~focal adhesion,GO:0014704~intercalated disc,GO:0016020~membrane,GO:0016323~basolateral plasma membrane,GO:0016324~apical plasma membrane,GO:0016604~nuclear body,GO:0030027~lamellipodium,GO:003…	GO:0000166~nucleotide binding,GO:0003779~actin binding,GO:0004672~protein kinase activity,GO:0004713~protein tyrosine kinase activity,GO:0004715~non-membrane spanning protein tyrosine kinase activity,GO:0004871~signal transducer activity,GO:0005102~receptor binding,GO:0005178~integrin binding,GO:0005515~protein binding,GO:0005524~ATP binding,GO:0008432~JUN kinase binding,GO:0016301~kinase activit…	mmu04012:ErbB signaling pathway,mmu04062:Chemokine signaling pathway,mmu04151:PI3K-Akt signaling pathway,mmu04360:Axon guidance,mmu04370:VEGF signaling pathway,mmu04510:Focal adhesion,mmu04670:Leukocyte transendothelial migration,mmu04810:Regulation of actin cytoskeleton,mmu05100:Bacterial invasion of epithelial cells,mmu05146:Amoebiasis,mmu05200:Pathways in cancer,mmu05202:Transcriptional misreg…	2	0	U	0.467572	1	1	1	1	1	1	1	1	0	0	0	0	1	1	1	0	1	1	0	1	0	0	0	0	1	0	0	0	0	0	0	0	0	1
223	sp|O35874|SATT_MOUSE	O35874	55963	Slc1a4	solute carrier family 1 (glutamate/neutral amino acid transporter), member 4(Slc1a4)	GO:0006810~transport,GO:0015808~L-alanine transport,GO:0015824~proline transport,GO:0015825~L-serine transport,GO:0015826~threonine transport,GO:0034589~hydroxyproline transport,GO:0050890~cognition,GO:0098779~mitophagy in response to mitochondrial depolarization,	GO:0005813~centrosome,GO:0005815~microtubule organizing center,GO:0005882~intermediate filament,GO:0009986~cell surface,GO:0016020~membrane,GO:0016021~integral component of membrane,GO:0030425~dendrite,GO:0042470~melanosome,GO:0043025~neuronal cell body,GO:0070062~extracellular exosome,	GO:0005254~chloride channel activity,GO:0015175~neutral amino acid transmembrane transporter activity,GO:0015180~L-alanine transmembrane transporter activity,GO:0015184~L-cystine transmembrane transporter activity,GO:0015193~L-proline transmembrane transporter activity,GO:0015194~L-serine transmembrane transporter activity,GO:0015195~L-threonine transmembrane transporter activity,GO:0015293~sympo…	0	2	0	U	0.465784	0	1	0	0	0	0	0	0	0	0	0	0	0	0	0	0	1	0	0	0	0	0	0	0	0	0	0	0	0	0	0	0	0	0
224	sp|Q3UEB3-2|PUF60_MOUSE	Q3UEB3	67959	Puf60	poly-U binding splicing factor 60(Puf60)	GO:0006351~transcription, DNA-templated,GO:0006355~regulation of transcription, DNA-templated,GO:0006397~mRNA processing,GO:0006915~apoptotic process,GO:0008380~RNA splicing,GO:0098609~cell-cell adhesion,	GO:0005634~nucleus,GO:0005654~nucleoplasm,GO:0005913~cell-cell adherens junction,GO:0019907~cyclin-dependent protein kinase activating kinase holoenzyme complex,GO:0030054~cell junction,GO:0030529~intracellular ribonucleoprotein complex,	GO:0000166~nucleotide binding,GO:0003676~nucleic acid binding,GO:0003677~DNA binding,GO:0003723~RNA binding,GO:0042802~identical protein binding,GO:0044822~poly(A) RNA binding,GO:0098641~cadherin binding involved in cell-cell adhesion,	mmu03040:Spliceosome,	2	0	U	0.465265	0	0	0	0	0	0	1	0	0	0	0	0	1	0	0	0	0	0	0	0	0	0	0	0	0	0	0	0	0	0	0	0	0	0
225	sp|Q8BHZ0|FA49A_MOUSE	Q8BHZ0	76820	Fam49a	family with sequence similarity 49, member A(Fam49a)	0	GO:0005622~intracellular,	0	0	2	0	U	0.465106	0	0	0	0	0	0	0	0	0	0	0	0	0	0	0	0	0	0	0	0	0	0	0	0	0	0	0	0	0	0	0	0	0	0
226	sp|Q8BXN9|TM87A_MOUSE	Q8BXN9	211499	Tmem87a	transmembrane protein 87A(Tmem87a)	0	GO:0016020~membrane,GO:0016021~integral component of membrane,	0	0	2	0	U	0.46429	0	0	0	0	0	0	0	0	0	0	0	0	0	0	0	0	0	0	0	0	0	0	0	0	0	0	0	0	0	0	0	0	0	0
227	sp|Q91XM9-6|DLG2_MOUSE	Q91XM9	23859	Dlg2	discs, large homolog 2 (Drosophila)(Dlg2)	GO:0007268~chemical synaptic transmission,GO:0007399~nervous system development,GO:0010923~negative regulation of phosphatase activity,GO:0019233~sensory perception of pain,GO:0043113~receptor clustering,GO:0045161~neuronal ion channel clustering,GO:0097120~receptor localization to synapse,	GO:0005737~cytoplasm,GO:0005886~plasma membrane,GO:0008076~voltage-gated potassium channel complex,GO:0008328~ionotropic glutamate receptor complex,GO:0014069~postsynaptic density,GO:0016020~membrane,GO:0030054~cell junction,GO:0030425~dendrite,GO:0042995~cell projection,GO:0043025~neuronal cell body,GO:0044224~juxtaparanode region of axon,GO:0045202~synapse,GO:0045211~postsynaptic membrane,	GO:0004385~guanylate kinase activity,GO:0005515~protein binding,GO:0008022~protein C-terminus binding,GO:0019900~kinase binding,GO:0019903~protein phosphatase binding,GO:0030165~PDZ domain binding,GO:0035255~ionotropic glutamate receptor binding,GO:0046982~protein heterodimerization activity,	mmu04390:Hippo signaling pathway,	2	0	U	0.463278	1	0	0	0	0	1	0	0	0	0	0	0	0	0	0	0	0	0	0	0	0	0	0	1	0	0	0	0	0	0	0	0	0	0
228	sp|Q91XM9-7|DLG2_MOUSE	Q91XM9	23859	Dlg2	discs, large homolog 2 (Drosophila)(Dlg2)	GO:0007268~chemical synaptic transmission,GO:0007399~nervous system development,GO:0010923~negative regulation of phosphatase activity,GO:0019233~sensory perception of pain,GO:0043113~receptor clustering,GO:0045161~neuronal ion channel clustering,GO:0097120~receptor localization to synapse,	GO:0005737~cytoplasm,GO:0005886~plasma membrane,GO:0008076~voltage-gated potassium channel complex,GO:0008328~ionotropic glutamate receptor complex,GO:0014069~postsynaptic density,GO:0016020~membrane,GO:0030054~cell junction,GO:0030425~dendrite,GO:0042995~cell projection,GO:0043025~neuronal cell body,GO:0044224~juxtaparanode region of axon,GO:0045202~synapse,GO:0045211~postsynaptic membrane,	GO:0004385~guanylate kinase activity,GO:0005515~protein binding,GO:0008022~protein C-terminus binding,GO:0019900~kinase binding,GO:0019903~protein phosphatase binding,GO:0030165~PDZ domain binding,GO:0035255~ionotropic glutamate receptor binding,GO:0046982~protein heterodimerization activity,	mmu04390:Hippo signaling pathway,	2	0	U	0.463278	1	0	0	0	0	1	0	0	0	0	0	0	0	0	0	0	0	0	0	0	0	0	0	1	0	0	0	0	0	0	0	0	0	0
229	sp|Q91XM9|DLG2_MOUSE	Q91XM9	23859	Dlg2	discs, large homolog 2 (Drosophila)(Dlg2)	GO:0007268~chemical synaptic transmission,GO:0007399~nervous system development,GO:0010923~negative regulation of phosphatase activity,GO:0019233~sensory perception of pain,GO:0043113~receptor clustering,GO:0045161~neuronal ion channel clustering,GO:0097120~receptor localization to synapse,	GO:0005737~cytoplasm,GO:0005886~plasma membrane,GO:0008076~voltage-gated potassium channel complex,GO:0008328~ionotropic glutamate receptor complex,GO:0014069~postsynaptic density,GO:0016020~membrane,GO:0030054~cell junction,GO:0030425~dendrite,GO:0042995~cell projection,GO:0043025~neuronal cell body,GO:0044224~juxtaparanode region of axon,GO:0045202~synapse,GO:0045211~postsynaptic membrane,	GO:0004385~guanylate kinase activity,GO:0005515~protein binding,GO:0008022~protein C-terminus binding,GO:0019900~kinase binding,GO:0019903~protein phosphatase binding,GO:0030165~PDZ domain binding,GO:0035255~ionotropic glutamate receptor binding,GO:0046982~protein heterodimerization activity,	mmu04390:Hippo signaling pathway,	2	0	U	0.463278	1	0	0	0	0	1	0	0	0	0	0	0	0	0	0	0	0	0	0	0	0	0	0	1	0	0	0	0	0	0	0	0	0	0
230	tr|D3YUZ8|D3YUZ8_MOUSE	D3YUZ8	23859	Dlg2	discs, large homolog 2 (Drosophila)(Dlg2)	GO:0007268~chemical synaptic transmission,GO:0007399~nervous system development,GO:0010923~negative regulation of phosphatase activity,GO:0019233~sensory perception of pain,GO:0043113~receptor clustering,GO:0045161~neuronal ion channel clustering,GO:0097120~receptor localization to synapse,	GO:0005737~cytoplasm,GO:0005886~plasma membrane,GO:0008076~voltage-gated potassium channel complex,GO:0008328~ionotropic glutamate receptor complex,GO:0014069~postsynaptic density,GO:0016020~membrane,GO:0030054~cell junction,GO:0030425~dendrite,GO:0042995~cell projection,GO:0043025~neuronal cell body,GO:0044224~juxtaparanode region of axon,GO:0045202~synapse,GO:0045211~postsynaptic membrane,	GO:0004385~guanylate kinase activity,GO:0005515~protein binding,GO:0008022~protein C-terminus binding,GO:0019900~kinase binding,GO:0019903~protein phosphatase binding,GO:0030165~PDZ domain binding,GO:0035255~ionotropic glutamate receptor binding,GO:0046982~protein heterodimerization activity,	mmu04390:Hippo signaling pathway,	2	0	U	0.463278	1	0	0	0	0	1	0	0	0	0	0	0	0	0	0	0	0	0	0	0	0	0	0	1	0	0	0	0	0	0	0	0	0	0
231	tr|E9QPT7|E9QPT7_MOUSE	E9QPT7	19261	Sirpa	signal-regulatory protein alpha(Sirpa)	GO:0002244~hematopoietic progenitor cell differentiation,GO:0006910~phagocytosis, recognition,GO:0006911~phagocytosis, engulfment,GO:0006928~movement of cell or subcellular component,GO:0007010~cytoskeleton organization,GO:0007015~actin filament organization,GO:0007160~cell-matrix adhesion,GO:0016477~cell migration,GO:0050766~positive regulation of phagocytosis,	GO:0005886~plasma membrane,GO:0005887~integral component of plasma membrane,GO:0016020~membrane,GO:0016021~integral component of membrane,GO:0070062~extracellular exosome,	GO:0005515~protein binding,GO:0017124~SH3 domain binding,GO:0045309~protein phosphorylated amino acid binding,	mmu04380:Osteoclast differentiation,	2	0	U	0.462619	0	1	1	0	1	0	1	0	0	0	0	0	0	0	1	0	0	0	0	0	0	0	0	0	1	0	0	0	0	0	0	0	0	0
232	sp|Q9JLN9|MTOR_MOUSE	Q9JLN9	56717	Mtor	mechanistic target of rapamycin (serine/threonine kinase)(Mtor)	GO:0001932~regulation of protein phosphorylation,GO:0001933~negative regulation of protein phosphorylation,GO:0001934~positive regulation of protein phosphorylation,GO:0001938~positive regulation of endothelial cell proliferation,GO:0003007~heart morphogenesis,GO:0003179~heart valve morphogenesis,GO:0005979~regulation of glycogen biosynthetic process,GO:0006109~regulation of carbohydrate metaboli…	GO:0000139~Golgi membrane,GO:0005634~nucleus,GO:0005737~cytoplasm,GO:0005739~mitochondrion,GO:0005741~mitochondrial outer membrane,GO:0005764~lysosome,GO:0005765~lysosomal membrane,GO:0005783~endoplasmic reticulum,GO:0005789~endoplasmic reticulum membrane,GO:0005794~Golgi apparatus,GO:0005829~cytosol,GO:0012505~endomembrane system,GO:0016020~membrane,GO:0016605~PML body,GO:0030425~dendrite,GO:003…	GO:0000166~nucleotide binding,GO:0001030~RNA polymerase III type 1 promoter DNA binding,GO:0001031~RNA polymerase III type 2 promoter DNA binding,GO:0001032~RNA polymerase III type 3 promoter DNA binding,GO:0001156~TFIIIC-class transcription factor binding,GO:0004672~protein kinase activity,GO:0004674~protein serine/threonine kinase activity,GO:0005515~protein binding,GO:0005524~ATP binding,GO:00…	mmu04012:ErbB signaling pathway,mmu04066:HIF-1 signaling pathway,mmu04150:mTOR signaling pathway,mmu04151:PI3K-Akt signaling pathway,mmu04152:AMPK signaling pathway,mmu04910:Insulin signaling pathway,mmu04919:Thyroid hormone signaling pathway,mmu04920:Adipocytokine signaling pathway,mmu04930:Type II diabetes mellitus,mmu04931:Insulin resistance,mmu05200:Pathways in cancer,mmu05205:Proteoglycans i…	3	0	U	0.462385	1	1	0	0	1	0	0	0	0	1	0	1	1	0	0	1	1	0	0	0	0	1	0	1	0	0	0	0	0	0	0	1	0	0
233	sp|Q3TYD6|LMTK2_MOUSE	Q3TYD6	231876	Lmtk2	lemur tyrosine kinase 2(Lmtk2)	GO:0001881~receptor recycling,GO:0006468~protein phosphorylation,GO:0007399~nervous system development,GO:0007411~axon guidance,GO:0016310~phosphorylation,GO:0018105~peptidyl-serine phosphorylation,GO:0018107~peptidyl-threonine phosphorylation,GO:0032456~endocytic recycling,GO:0033572~transferrin transport,GO:0045022~early endosome to late endosome transport,GO:0046777~protein autophosphorylation…	GO:0005737~cytoplasm,GO:0005769~early endosome,GO:0005794~Golgi apparatus,GO:0005829~cytosol,GO:0016020~membrane,GO:0016021~integral component of membrane,GO:0048471~perinuclear region of cytoplasm,GO:0055037~recycling endosome,	GO:0000166~nucleotide binding,GO:0004672~protein kinase activity,GO:0004674~protein serine/threonine kinase activity,GO:0004864~protein phosphatase inhibitor activity,GO:0005524~ATP binding,GO:0016301~kinase activity,GO:0016740~transferase activity,GO:0070853~myosin VI binding,	0	2	0	U	0.462201	1	1	1	1	0	0	0	0	0	0	0	0	0	0	0	0	0	0	0	0	0	0	0	0	0	0	0	0	0	0	0	0	0	1
234	tr|E9PXX7|E9PXX7_MOUSE	E9PXX7	105245	Txndc5	thioredoxin domain containing 5(Txndc5)	GO:0006457~protein folding,GO:0034976~response to endoplasmic reticulum stress,GO:0043277~apoptotic cell clearance,GO:0045454~cell redox homeostasis,	GO:0005623~cell,GO:0005783~endoplasmic reticulum,GO:0005788~endoplasmic reticulum lumen,GO:0070062~extracellular exosome,	GO:0003756~protein disulfide isomerase activity,GO:0016853~isomerase activity,	mmu04141:Protein processing in endoplasmic reticulum,	2	0	U	0.462171	0	1	1	0	0	0	0	0	0	0	0	0	0	0	0	0	1	0	0	0	0	0	0	0	0	0	0	0	0	0	0	0	0	0
235	sp|Q14BI2|GRM2_MOUSE	Q14BI2	108068	Grm2	glutamate receptor, metabotropic 2(Grm2)	GO:0001662~behavioral fear response,GO:0007165~signal transduction,GO:0007186~G-protein coupled receptor signaling pathway,GO:0007268~chemical synaptic transmission,GO:0007269~neurotransmitter secretion,GO:0008344~adult locomotory behavior,GO:0014047~glutamate secretion,GO:0035249~synaptic transmission, glutamatergic,GO:0043523~regulation of neuron apoptotic process,GO:0048148~behavioral response…	GO:0005622~intracellular,GO:0005886~plasma membrane,GO:0005887~integral component of plasma membrane,GO:0016020~membrane,GO:0016021~integral component of membrane,GO:0030054~cell junction,GO:0030424~axon,GO:0030425~dendrite,GO:0042734~presynaptic membrane,GO:0042995~cell projection,GO:0043005~neuron projection,GO:0045202~synapse,GO:0045211~postsynaptic membrane,	GO:0001641~group II metabotropic glutamate receptor activity,GO:0004871~signal transducer activity,GO:0004930~G-protein coupled receptor activity,GO:0005246~calcium channel regulator activity,	mmu04080:Neuroactive ligand-receptor interaction,mmu04724:Glutamatergic synapse,mmu05030:Cocaine addiction,	2	0	U	0.461654	0	1	0	0	0	1	0	0	0	0	1	0	1	0	0	0	0	0	0	0	0	0	0	0	0	0	0	0	0	0	0	0	0	0
236	sp|Q6NXL6|SENP5_MOUSE	Q6NXL6	320213	Senp5	SUMO/sentrin specific peptidase 5(Senp5)	GO:0006508~proteolysis,GO:0007049~cell cycle,GO:0016926~protein desumoylation,GO:0051301~cell division,	GO:0005634~nucleus,GO:0005730~nucleolus,GO:0043231~intracellular membrane-bounded organelle,	GO:0004175~endopeptidase activity,GO:0008233~peptidase activity,GO:0008234~cysteine-type peptidase activity,GO:0016787~hydrolase activity,GO:0016929~SUMO-specific protease activity,GO:0070139~SUMO-specific endopeptidase activity,	0	2	0	U	0.460746	0	0	0	0	0	0	0	0	0	0	0	0	0	1	0	0	0	0	0	0	0	0	0	0	0	0	0	0	0	0	0	0	0	0
237	sp|Q61792|LASP1_MOUSE	Q61792	16796	Lasp1	LIM and SH3 protein 1(Lasp1)	GO:0006810~transport,GO:0006811~ion transport,GO:0098609~cell-cell adhesion,	GO:0005737~cytoplasm,GO:0005856~cytoskeleton,GO:0005913~cell-cell adherens junction,GO:0005925~focal adhesion,GO:0030864~cortical actin cytoskeleton,GO:0070062~extracellular exosome,	GO:0003779~actin binding,GO:0005515~protein binding,GO:0008270~zinc ion binding,GO:0015075~ion transmembrane transporter activity,GO:0046872~metal ion binding,GO:0051015~actin filament binding,GO:0098641~cadherin binding involved in cell-cell adhesion,	0	3	0	U	0.460444	0	1	0	0	0	0	1	0	0	0	0	0	0	0	0	0	0	0	0	0	0	0	0	0	0	0	0	0	0	0	0	0	0	0
238	sp|Q91WM1|STRBP_MOUSE	Q91WM1	20744	Strbp	spermatid perinuclear RNA binding protein(Strbp)	GO:0006928~movement of cell or subcellular component,GO:0007275~multicellular organism development,GO:0007283~spermatogenesis,GO:0007286~spermatid development,GO:0007638~mechanosensory behavior,GO:0030154~cell differentiation,	GO:0005634~nucleus,GO:0005737~cytoplasm,GO:0005856~cytoskeleton,GO:0015630~microtubule cytoskeleton,GO:0016021~integral component of membrane,	GO:0003677~DNA binding,GO:0003723~RNA binding,GO:0003725~double-stranded RNA binding,GO:0003727~single-stranded RNA binding,GO:0044822~poly(A) RNA binding,	0	3	0	U	0.459584	0	0	0	0	0	0	0	0	0	0	0	0	0	0	0	0	0	0	0	0	0	0	0	0	0	0	0	0	0	0	0	0	0	0
239	sp|Q3UNH4|GRIN1_MOUSE	Q3UNH4	26913	Gprin1	G protein-regulated inducer of neurite outgrowth 1(Gprin1)	GO:0031175~neuron projection development,	GO:0005886~plasma membrane,GO:0016020~membrane,GO:0030426~growth cone,GO:0042995~cell projection,	GO:0051219~phosphoprotein binding,	0	2	0	U	0.458418	1	0	0	0	0	0	0	0	0	0	0	0	0	0	0	0	0	0	0	0	0	0	0	0	0	0	0	0	0	0	0	0	0	0
240	sp|Q9Z268|RASL1_MOUSE	Q9Z268	19415	Rasal1	RAS protein activator like 1 (GAP1 like)(Rasal1)	GO:0007165~signal transduction,GO:0030154~cell differentiation,GO:0035556~intracellular signal transduction,GO:0043087~regulation of GTPase activity,GO:0046580~negative regulation of Ras protein signal transduction,GO:1903861~positive regulation of dendrite extension,	GO:0005622~intracellular,GO:0005737~cytoplasm,GO:0005829~cytosol,GO:0005886~plasma membrane,GO:0031235~intrinsic component of the cytoplasmic side of the plasma membrane,	GO:0005096~GTPase activator activity,GO:0046872~metal ion binding,	mmu04014:Ras signaling pathway,	2	0	U	0.456143	1	0	0	0	0	0	0	0	0	0	0	0	0	0	0	0	0	0	0	0	0	0	0	0	0	0	0	0	0	0	0	0	0	0
241	sp|Q8BR63|F177A_MOUSE	Q8BR63	73385	Fam177a	family with sequence similarity 177, member A(Fam177a)	0	0	0	0	2	0	U	0.4552	0	0	0	0	0	0	0	0	0	0	0	0	0	0	0	0	0	0	0	0	0	0	0	0	0	0	0	0	0	0	0	0	0	0
242	sp|Q9DB41|GHC2_MOUSE	Q9DB41	71803	Slc25a18	solute carrier family 25 (mitochondrial carrier), member 18(Slc25a18)	GO:0006412~translation,GO:0006810~transport,GO:0055085~transmembrane transport,	GO:0005739~mitochondrion,GO:0005743~mitochondrial inner membrane,GO:0016020~membrane,GO:0016021~integral component of membrane,	GO:0003735~structural constituent of ribosome,GO:0015293~symporter activity,	0	2	0	U	0.454416	0	1	0	0	0	0	0	0	0	0	0	0	0	0	0	0	0	0	0	0	0	0	0	0	0	0	0	0	0	0	0	0	0	0
243	sp|Q6PAR5-4|GAPD1_MOUSE	Q6PAR5	66691	Gapvd1	GTPase activating protein and VPS9 domains 1(Gapvd1)	GO:0006897~endocytosis,GO:0007165~signal transduction,GO:0043087~regulation of GTPase activity,GO:0051223~regulation of protein transport,GO:0098609~cell-cell adhesion,	GO:0005768~endosome,GO:0005829~cytosol,GO:0005913~cell-cell adherens junction,GO:0016020~membrane,	GO:0005085~guanyl-nucleotide exchange factor activity,GO:0005096~GTPase activator activity,GO:0005515~protein binding,GO:0032794~GTPase activating protein binding,GO:0098641~cadherin binding involved in cell-cell adhesion,	0	2	0	U	0.453942	0	1	1	0	0	0	1	0	0	0	0	0	0	0	0	0	0	0	0	0	0	0	0	0	0	0	0	0	0	0	0	0	0	0
244	sp|Q61702|ITIH1_MOUSE	Q61702	16424	Itih1	inter-alpha trypsin inhibitor, heavy chain 1(Itih1)	GO:0010466~negative regulation of peptidase activity,GO:0030212~hyaluronan metabolic process,	GO:0005576~extracellular region,GO:0070062~extracellular exosome,GO:0072562~blood microparticle,	GO:0004867~serine-type endopeptidase inhibitor activity,GO:0030414~peptidase inhibitor activity,	0	2	0	U	0.453624	0	0	0	0	0	0	0	0	0	0	0	0	0	1	0	0	0	0	0	0	0	0	0	0	0	0	0	0	0	0	0	0	0	0
245	sp|P45878|FKBP2_MOUSE	P45878	14227	Fkbp2	FK506 binding protein 2(Fkbp2)	GO:0006457~protein folding,GO:0061077~chaperone-mediated protein folding,	GO:0005783~endoplasmic reticulum,GO:0005789~endoplasmic reticulum membrane,GO:0016020~membrane,GO:0070062~extracellular exosome,	GO:0003755~peptidyl-prolyl cis-trans isomerase activity,GO:0005528~FK506 binding,GO:0016853~isomerase activity,	0	2	0	U	0.453502	0	0	0	0	0	0	0	0	0	0	0	0	0	0	0	0	0	0	0	0	0	0	0	0	0	0	0	0	0	0	0	0	0	0
246	sp|P0C7M9|CLC2L_MOUSE	P0C7M9	665180	Clec2l	C-type lectin domain family 2, member L(Clec2l)	0	GO:0016020~membrane,GO:0016021~integral component of membrane,	GO:0030246~carbohydrate binding,	0	2	0	U	0.453491	0	0	0	0	0	0	0	0	0	0	0	0	0	0	0	0	0	0	0	0	0	0	0	0	0	0	0	0	0	0	0	0	0	0
247	sp|Q9Z2C9|MTMR7_MOUSE	Q9Z2C9	54384	Mtmr7	myotubularin related protein 7(Mtmr7)	GO:0016311~dephosphorylation,GO:0046855~inositol phosphate dephosphorylation,GO:0046856~phosphatidylinositol dephosphorylation,	GO:0005737~cytoplasm,GO:0005829~cytosol,GO:0016020~membrane,	GO:0004725~protein tyrosine phosphatase activity,GO:0005515~protein binding,GO:0016787~hydrolase activity,GO:0016791~phosphatase activity,GO:0052866~phosphatidylinositol phosphate phosphatase activity,	mmu00562:Inositol phosphate metabolism,mmu01100:Metabolic pathways,mmu04070:Phosphatidylinositol signaling system,	2	0	U	0.450917	0	0	0	0	0	0	0	0	0	0	0	0	0	0	0	0	0	0	0	0	0	0	0	0	0	0	0	0	0	0	0	0	0	0
248	sp|Q4VBE8|WDR18_MOUSE	Q4VBE8	216156	Wdr18	WD repeat domain 18(Wdr18)	GO:0007275~multicellular organism development,	GO:0005634~nucleus,GO:0005654~nucleoplasm,GO:0005737~cytoplasm,	0	0	2	0	U	0.450522	0	0	0	0	0	0	0	0	0	0	0	0	0	0	0	0	0	0	0	0	0	0	0	0	0	0	0	0	0	0	0	0	0	0
249	tr|E9PZF7|E9PZF7_MOUSE	E9PZF7	67062	Mcart6	solute carrier family 25, member 53(Slc25a53)	GO:0006412~translation,GO:0006810~transport,	GO:0016021~integral component of membrane,	GO:0003735~structural constituent of ribosome,	0	2	0	U	0.450026	0	1	0	0	0	0	0	0	0	0	0	0	0	0	0	0	0	0	0	0	0	0	0	0	0	0	0	0	0	0	0	0	0	0
250	sp|Q9JIS5|SV2A_MOUSE	Q9JIS5	64051	Sv2a	synaptic vesicle glycoprotein 2 a(Sv2a)	GO:0001504~neurotransmitter uptake,GO:0006810~transport,GO:0006836~neurotransmitter transport,GO:0006874~cellular calcium ion homeostasis,GO:0007268~chemical synaptic transmission,GO:0055085~transmembrane transport,	GO:0005737~cytoplasm,GO:0005783~endoplasmic reticulum,GO:0005911~cell-cell junction,GO:0008021~synaptic vesicle,GO:0016020~membrane,GO:0016021~integral component of membrane,GO:0030054~cell junction,GO:0030672~synaptic vesicle membrane,GO:0031410~cytoplasmic vesicle,GO:0031594~neuromuscular junction,GO:0043005~neuron projection,GO:0043195~terminal bouton,GO:0045202~synapse,GO:0048786~presynaptic …	GO:0004872~receptor activity,GO:0005215~transporter activity,GO:0019901~protein kinase binding,GO:0022857~transmembrane transporter activity,	mmu04512:ECM-receptor interaction,	2	0	U	0.448902	0	1	0	0	0	1	0	0	0	0	0	0	0	0	0	0	0	0	0	0	0	0	0	0	0	0	0	0	0	0	0	0	0	0
251	sp|Q8VHK9|DHX36_MOUSE	Q8VHK9	72162	Dhx36	DEAH (Asp-Glu-Ala-His) box polypeptide 36(Dhx36)	GO:0001503~ossification,GO:0006351~transcription, DNA-templated,GO:0006355~regulation of transcription, DNA-templated,GO:0006396~RNA processing,GO:0009615~response to virus,GO:0010501~RNA secondary structure unwinding,GO:0032206~positive regulation of telomere maintenance,GO:0043330~response to exogenous dsRNA,GO:0045944~positive regulation of transcription from RNA polymerase II promoter,	GO:0000781~chromosome, telomeric region,GO:0005634~nucleus,GO:0005694~chromosome,GO:0005737~cytoplasm,GO:0070062~extracellular exosome,	GO:0000166~nucleotide binding,GO:0001047~core promoter binding,GO:0002151~G-quadruplex RNA binding,GO:0003676~nucleic acid binding,GO:0003677~DNA binding,GO:0003723~RNA binding,GO:0003725~double-stranded RNA binding,GO:0004004~ATP-dependent RNA helicase activity,GO:0004386~helicase activity,GO:0005515~protein binding,GO:0005524~ATP binding,GO:0008026~ATP-dependent helicase activity,GO:0008094~DNA…	mmu03018:RNA degradation,	2	0	U	0.448442	0	0	0	0	0	0	0	0	0	0	0	0	0	0	0	0	0	0	0	0	0	0	0	0	0	0	0	0	0	0	0	0	0	0
252	sp|P62812|GBRA1_MOUSE	P62812	14394	Gabra1	gamma-aminobutyric acid (GABA) A receptor, subunit alpha 1(Gabra1)	GO:0006810~transport,GO:0006811~ion transport,GO:0006821~chloride transport,GO:0007214~gamma-aminobutyric acid signaling pathway,GO:0051932~synaptic transmission, GABAergic,GO:0071420~cellular response to histamine,GO:1902476~chloride transmembrane transport,	GO:0005886~plasma membrane,GO:0005887~integral component of plasma membrane,GO:0016020~membrane,GO:0016021~integral component of membrane,GO:0030054~cell junction,GO:0034707~chloride channel complex,GO:0045202~synapse,GO:0045211~postsynaptic membrane,GO:1902710~GABA receptor complex,GO:1902711~GABA-A receptor complex,	GO:0004890~GABA-A receptor activity,GO:0005216~ion channel activity,GO:0005230~extracellular ligand-gated ion channel activity,GO:0005254~chloride channel activity,GO:0005515~protein binding,GO:0008144~drug binding,GO:0016917~GABA receptor activity,GO:0022851~GABA-gated chloride ion channel activity,	mmu04080:Neuroactive ligand-receptor interaction,mmu04723:Retrograde endocannabinoid signaling,mmu04727:GABAergic synapse,mmu05032:Morphine addiction,mmu05033:Nicotine addiction,	2	0	U	0.447878	0	1	0	0	0	1	0	0	0	0	0	0	0	0	0	0	0	0	0	0	0	0	0	0	0	0	0	0	0	0	0	0	0	0
253	sp|Q9WV18|GABR1_MOUSE	Q9WV18	54393	Gabbr1	gamma-aminobutyric acid (GABA) B receptor, 1(Gabbr1)	GO:0001649~osteoblast differentiation,GO:0007165~signal transduction,GO:0007186~G-protein coupled receptor signaling pathway,GO:0007193~adenylate cyclase-inhibiting G-protein coupled receptor signaling pathway,GO:0007194~negative regulation of adenylate cyclase activity,GO:0007214~gamma-aminobutyric acid signaling pathway,GO:0008285~negative regulation of cell proliferation,GO:0014048~regulation …	GO:0005615~extracellular space,GO:0005737~cytoplasm,GO:0005789~endoplasmic reticulum membrane,GO:0005886~plasma membrane,GO:0005887~integral component of plasma membrane,GO:0008021~synaptic vesicle,GO:0016020~membrane,GO:0016021~integral component of membrane,GO:0030054~cell junction,GO:0030673~axolemma,GO:0031966~mitochondrial membrane,GO:0038037~G-protein coupled receptor dimeric complex,GO:003…	GO:0004871~signal transducer activity,GO:0004930~G-protein coupled receptor activity,GO:0004965~G-protein coupled GABA receptor activity,GO:0005515~protein binding,GO:0008134~transcription factor binding,	mmu04024:cAMP signaling pathway,mmu04080:Neuroactive ligand-receptor interaction,mmu04727:GABAergic synapse,mmu04915:Estrogen signaling pathway,mmu05032:Morphine addiction,	3	0	U	0.447159	0	1	0	0	0	1	0	0	0	0	0	0	0	0	0	0	0	0	0	0	0	0	0	0	0	0	0	0	0	0	0	0	0	0
254	sp|Q9DBF1-2|AL7A1_MOUSE	Q9DBF1	110695	Aldh7a1	aldehyde dehydrogenase family 7, member A1(Aldh7a1)	GO:0008152~metabolic process,GO:0019285~glycine betaine biosynthetic process from choline,GO:0055114~oxidation-reduction process,	GO:0005634~nucleus,GO:0005737~cytoplasm,GO:0005739~mitochondrion,GO:0005829~cytosol,GO:0070062~extracellular exosome,	GO:0004029~aldehyde dehydrogenase (NAD) activity,GO:0004043~L-aminoadipate-semialdehyde dehydrogenase activity,GO:0008802~betaine-aldehyde dehydrogenase activity,GO:0016491~oxidoreductase activity,GO:0016620~oxidoreductase activity, acting on the aldehyde or oxo group of donors, NAD or NADP as acceptor,	mmu00010:Glycolysis / Gluconeogenesis,mmu00053:Ascorbate and aldarate metabolism,mmu00071:Fatty acid degradation,mmu00260:Glycine, serine and threonine metabolism,mmu00280:Valine, leucine and isoleucine degradation,mmu00300:Lysine biosynthesis,mmu00310:Lysine degradation,mmu00330:Arginine and proline metabolism,mmu00340:Histidine metabolism,mmu00380:Tryptophan metabolism,mmu00410:beta-Alanine met…	2	0	U	0.44692	0	0	0	0	0	0	0	0	0	0	0	0	0	0	0	0	0	0	0	0	0	0	0	0	0	0	0	0	0	0	0	0	0	0
255	sp|Q3UJD6|UBP19_MOUSE	Q3UJD6	71472	Usp19	ubiquitin specific peptidase 19(Usp19)	GO:0006508~proteolysis,GO:0006511~ubiquitin-dependent protein catabolic process,GO:0016579~protein deubiquitination,GO:0030433~ER-associated ubiquitin-dependent protein catabolic process,GO:0031647~regulation of protein stability,GO:0034976~response to endoplasmic reticulum stress,GO:0048642~negative regulation of skeletal muscle tissue development,GO:0050821~protein stabilization,GO:0071108~prot…	GO:0005783~endoplasmic reticulum,GO:0005789~endoplasmic reticulum membrane,GO:0005829~cytosol,GO:0016020~membrane,GO:0016021~integral component of membrane,	GO:0004843~thiol-dependent ubiquitin-specific protease activity,GO:0008233~peptidase activity,GO:0008234~cysteine-type peptidase activity,GO:0016787~hydrolase activity,GO:0031625~ubiquitin protein ligase binding,GO:0036459~thiol-dependent ubiquitinyl hydrolase activity,GO:0046872~metal ion binding,GO:0051879~Hsp90 protein binding,GO:1990380~Lys48-specific deubiquitinase activity,	0	2	0	U	0.446479	0	0	0	0	0	0	0	0	0	0	0	0	0	1	0	0	1	0	0	0	0	0	0	0	0	0	0	0	0	0	0	0	0	0
256	sp|Q9Z0V2|KCND2_MOUSE	Q9Z0V2	16508	Kcnd2	potassium voltage-gated channel, Shal-related family, member 2(Kcnd2)	GO:0001508~action potential,GO:0006810~transport,GO:0006811~ion transport,GO:0006813~potassium ion transport,GO:0019228~neuronal action potential,GO:0019233~sensory perception of pain,GO:0034765~regulation of ion transmembrane transport,GO:0045475~locomotor rhythm,GO:0051260~protein homooligomerization,GO:0051291~protein heterooligomerization,GO:0055085~transmembrane transport,GO:0071456~cellular…	GO:0005886~plasma membrane,GO:0005887~integral component of plasma membrane,GO:0005901~caveola,GO:0008076~voltage-gated potassium channel complex,GO:0014069~postsynaptic density,GO:0016020~membrane,GO:0016021~integral component of membrane,GO:0030054~cell junction,GO:0030315~T-tubule,GO:0030425~dendrite,GO:0031226~intrinsic component of plasma membrane,GO:0032809~neuronal cell body membrane,GO:00…	GO:0005216~ion channel activity,GO:0005244~voltage-gated ion channel activity,GO:0005249~voltage-gated potassium channel activity,GO:0005250~A-type (transient outward) potassium channel activity,GO:0005267~potassium channel activity,GO:0005515~protein binding,GO:0046872~metal ion binding,GO:0046982~protein heterodimerization activity,	mmu04726:Serotonergic synapse,	2	0	U	0.444208	0	1	0	0	0	0	0	0	0	0	0	0	0	0	0	0	1	0	0	0	0	0	0	0	0	0	1	0	0	0	0	0	0	0
257	sp|Q3UYH7|ARBK2_MOUSE	Q3UYH7	320129	Adrbk2	G protein-coupled receptor kinase 3(Grk3)	GO:0001934~positive regulation of protein phosphorylation,GO:0002029~desensitization of G-protein coupled receptor protein signaling pathway,GO:0006468~protein phosphorylation,GO:0006886~intracellular protein transport,GO:0007165~signal transduction,GO:0016310~phosphorylation,GO:0031623~receptor internalization,GO:0043647~inositol phosphate metabolic process,GO:0046154~rhodopsin metabolic process,	GO:0005634~nucleus,GO:0005829~cytosol,GO:0005929~cilium,GO:0016020~membrane,GO:0030018~Z disc,GO:0030424~axon,GO:0043197~dendritic spine,GO:0043198~dendritic shaft,GO:0044292~dendrite terminus,GO:0045202~synapse,GO:0048471~perinuclear region of cytoplasm,GO:0097225~sperm midpiece,	GO:0000166~nucleotide binding,GO:0004672~protein kinase activity,GO:0004674~protein serine/threonine kinase activity,GO:0004703~G-protein coupled receptor kinase activity,GO:0005524~ATP binding,GO:0016301~kinase activity,GO:0016740~transferase activity,GO:0031748~D1 dopamine receptor binding,GO:0047696~beta-adrenergic receptor kinase activity,	mmu04062:Chemokine signaling pathway,mmu04144:Endocytosis,mmu04724:Glutamatergic synapse,mmu04740:Olfactory transduction,mmu05032:Morphine addiction,	2	0	U	0.443293	0	1	1	0	0	0	0	0	0	0	0	0	0	0	0	0	0	0	0	0	0	0	0	0	0	0	0	0	0	0	0	0	0	0
258	sp|G3X9K3|BIG1_MOUSE	G3X9K3	211673	Arfgef1	ADP-ribosylation factor guanine nucleotide-exchange factor 1(brefeldin A-inhibited)(Arfgef1)	GO:0006810~transport,GO:0007030~Golgi organization,GO:0010256~endomembrane system organization,GO:0015031~protein transport,GO:0016192~vesicle-mediated transport,GO:0030837~negative regulation of actin filament polymerization,GO:0031175~neuron projection development,GO:0032012~regulation of ARF protein signal transduction,GO:0034260~negative regulation of GTPase activity,GO:0051897~positive regul…	GO:0000139~Golgi membrane,GO:0005634~nucleus,GO:0005654~nucleoplasm,GO:0005730~nucleolus,GO:0005737~cytoplasm,GO:0005794~Golgi apparatus,GO:0005802~trans-Golgi network,GO:0005829~cytosol,GO:0016020~membrane,GO:0016363~nuclear matrix,GO:0030532~small nuclear ribonucleoprotein complex,GO:0048471~perinuclear region of cytoplasm,	GO:0005085~guanyl-nucleotide exchange factor activity,GO:0005086~ARF guanyl-nucleotide exchange factor activity,GO:0017022~myosin binding,GO:0034237~protein kinase A regulatory subunit binding,	mmu04144:Endocytosis,	2	0	U	0.44208	1	1	1	0	1	0	0	0	0	0	0	0	0	0	0	1	0	0	0	0	0	0	0	0	0	0	0	0	0	0	0	0	0	0
259	sp|O88704|HCN1_MOUSE	O88704	15165	Hcn1	hyperpolarization-activated, cyclic nucleotide-gated K+ 1(Hcn1)	GO:0003254~regulation of membrane depolarization,GO:0006810~transport,GO:0006811~ion transport,GO:0006813~potassium ion transport,GO:0006814~sodium ion transport,GO:0034765~regulation of ion transmembrane transport,GO:0035725~sodium ion transmembrane transport,GO:0042391~regulation of membrane potential,GO:0045176~apical protein localization,GO:0045759~negative regulation of action potential,GO:0…	GO:0005737~cytoplasm,GO:0005886~plasma membrane,GO:0005887~integral component of plasma membrane,GO:0009986~cell surface,GO:0016020~membrane,GO:0016021~integral component of membrane,GO:0016323~basolateral plasma membrane,GO:0030424~axon,GO:0030425~dendrite,GO:0032590~dendrite membrane,GO:0036477~somatodendritic compartment,GO:0043025~neuronal cell body,GO:0043198~dendritic shaft,GO:0043679~axon …	GO:0000166~nucleotide binding,GO:0005216~ion channel activity,GO:0005222~intracellular cAMP activated cation channel activity,GO:0005244~voltage-gated ion channel activity,GO:0005248~voltage-gated sodium channel activity,GO:0005249~voltage-gated potassium channel activity,GO:0005267~potassium channel activity,GO:0005272~sodium channel activity,GO:0005515~protein binding,GO:0005546~phosphatidylino…	0	2	0	U	0.439771	1	1	0	0	0	0	0	0	0	0	0	0	0	0	0	0	0	0	0	0	0	0	0	0	0	0	0	0	0	0	0	0	0	0
260	sp|Q8BHT6|B3GLT_MOUSE	Q8BHT6	381694	B3galtl	beta-3-glucosyltransferase(B3glct)	GO:0005975~carbohydrate metabolic process,GO:0006004~fucose metabolic process,GO:0006486~protein glycosylation,	GO:0005783~endoplasmic reticulum,GO:0005789~endoplasmic reticulum membrane,GO:0016020~membrane,GO:0016021~integral component of membrane,	GO:0016740~transferase activity,GO:0016757~transferase activity, transferring glycosyl groups,	mmu00514:Other types of O-glycan biosynthesis,	2	0	U	0.439644	0	0	0	0	0	0	0	0	0	0	0	0	0	0	0	0	0	0	0	0	0	0	0	0	0	0	0	0	0	0	0	0	0	0
261	tr|G5E924|G5E924_MOUSE	G5E924	15388	Hnrnpl	heterogeneous nuclear ribonucleoprotein L(Hnrnpl)	GO:0000381~regulation of alternative mRNA splicing, via spliceosome,GO:0006397~mRNA processing,GO:0034198~cellular response to amino acid starvation,GO:0045727~positive regulation of translation,GO:0048025~negative regulation of mRNA splicing, via spliceosome,GO:1902416~positive regulation of mRNA binding,	GO:0005634~nucleus,GO:0005654~nucleoplasm,GO:0005737~cytoplasm,GO:0005829~cytosol,GO:0016020~membrane,GO:0030529~intracellular ribonucleoprotein complex,GO:0035770~ribonucleoprotein granule,GO:0045120~pronucleus,GO:0048471~perinuclear region of cytoplasm,GO:0070062~extracellular exosome,	GO:0000166~nucleotide binding,GO:0003676~nucleic acid binding,GO:0003723~RNA binding,GO:0003730~mRNA 3'-UTR binding,GO:0005515~protein binding,GO:0044212~transcription regulatory region DNA binding,GO:0044822~poly(A) RNA binding,GO:0097157~pre-mRNA intronic binding,GO:1990715~mRNA CDS binding,	0	2	0	U	0.438059	0	0	0	0	0	0	0	0	0	0	0	0	0	0	0	0	1	0	0	0	0	0	0	0	0	0	0	0	0	0	0	0	0	0
262	sp|Q8VEH5|EPMIP_MOUSE	Q8VEH5	77781	Epm2aip1	EPM2A (laforin) interacting protein 1(Epm2aip1)	GO:0032868~response to insulin,GO:0045725~positive regulation of glycogen biosynthetic process,GO:2000467~positive regulation of glycogen (starch) synthase activity,	GO:0005634~nucleus,GO:0005654~nucleoplasm,GO:0005737~cytoplasm,GO:0005783~endoplasmic reticulum,	GO:0000981~RNA polymerase II transcription factor activity, sequence-specific DNA binding,GO:0003677~DNA binding,GO:0005515~protein binding,	0	2	0	U	0.437736	0	0	0	0	0	0	0	0	0	0	0	1	0	0	0	0	0	0	0	0	0	0	0	0	0	0	0	0	0	0	0	0	0	0
263	tr|E9QB02|E9QB02_MOUSE	E9QB02	216443	Mars	methionine-tRNA synthetase(Mars)	GO:0006412~translation,GO:0006418~tRNA aminoacylation for protein translation,GO:0006431~methionyl-tRNA aminoacylation,GO:0009303~rRNA transcription,	GO:0005730~nucleolus,GO:0005737~cytoplasm,GO:0005739~mitochondrion,GO:0005829~cytosol,GO:0016020~membrane,GO:0016021~integral component of membrane,GO:0070062~extracellular exosome,	GO:0000049~tRNA binding,GO:0000166~nucleotide binding,GO:0003723~RNA binding,GO:0004812~aminoacyl-tRNA ligase activity,GO:0004825~methionine-tRNA ligase activity,GO:0005524~ATP binding,GO:0016874~ligase activity,	mmu00450:Selenocompound metabolism,mmu00970:Aminoacyl-tRNA biosynthesis,	2	0	U	0.437303	0	0	0	0	0	0	0	0	0	0	0	0	0	0	0	0	0	0	0	0	0	0	0	0	0	0	0	0	0	0	0	0	0	0
264	tr|A2AMI2|A2AMI2_MOUSE	A2AMI2	230861	Eif4g3	eukaryotic translation initiation factor 4 gamma, 3(Eif4g3)	GO:0001934~positive regulation of protein phosphorylation,GO:0006412~translation,GO:0006413~translational initiation,GO:0006417~regulation of translation,GO:0007283~spermatogenesis,GO:0045727~positive regulation of translation,GO:0060903~positive regulation of meiosis I,	0	GO:0003723~RNA binding,GO:0003743~translation initiation factor activity,GO:0005515~protein binding,GO:0044822~poly(A) RNA binding,	mmu03013:RNA transport,mmu05416:Viral myocarditis,	3	1	U	0.436869	0	0	0	0	0	0	0	0	0	0	0	0	0	0	0	0	0	0	0	0	0	0	0	0	0	0	0	0	0	0	0	0	0	0
265	sp|Q8K1A6|C2D1A_MOUSE	Q8K1A6	212139	Cc2d1a	coiled-coil and C2 domain containing 1A(Cc2d1a)	GO:0000122~negative regulation of transcription from RNA polymerase II promoter,GO:0006351~transcription, DNA-templated,GO:0006355~regulation of transcription, DNA-templated,GO:0043123~positive regulation of I-kappaB kinase/NF-kappaB signaling,GO:0098609~cell-cell adhesion,	GO:0005634~nucleus,GO:0005737~cytoplasm,GO:0005815~microtubule organizing center,GO:0005856~cytoskeleton,GO:0005913~cell-cell adherens junction,GO:0016020~membrane,GO:0070062~extracellular exosome,	GO:0000978~RNA polymerase II core promoter proximal region sequence-specific DNA binding,GO:0001078~transcriptional repressor activity, RNA polymerase II core promoter proximal region sequence-specific binding,GO:0003677~DNA binding,GO:0004871~signal transducer activity,GO:0098641~cadherin binding involved in cell-cell adhesion,	0	2	0	U	0.43645	0	0	0	0	0	0	1	0	0	0	0	0	0	0	0	0	0	0	0	0	0	0	0	0	0	0	0	0	0	0	0	0	0	0
266	sp|Q9JLB0-2|MPP6_MOUSE	Q9JLB0	56524	Mpp6	membrane protein, palmitoylated 6 (MAGUK p55 subfamily member 6)(Mpp6)	0	GO:0005886~plasma membrane,GO:0016020~membrane,GO:0016021~integral component of membrane,GO:0070062~extracellular exosome,	GO:0004385~guanylate kinase activity,GO:0005515~protein binding,GO:0030165~PDZ domain binding,	0	2	0	U	0.434807	0	0	0	0	0	0	0	0	0	0	0	0	0	0	0	0	0	0	0	0	0	0	0	0	0	0	0	0	0	0	0	0	0	0
267	sp|O35405|PLD3_MOUSE	O35405	18807	Pld3	phospholipase D family, member 3(Pld3)	GO:0006629~lipid metabolic process,GO:0006655~phosphatidylglycerol biosynthetic process,GO:0016042~lipid catabolic process,	GO:0005783~endoplasmic reticulum,GO:0005789~endoplasmic reticulum membrane,GO:0016020~membrane,GO:0016021~integral component of membrane,GO:0070062~extracellular exosome,	GO:0003824~catalytic activity,GO:0004630~phospholipase D activity,GO:0016787~hydrolase activity,GO:0070290~N-acylphosphatidylethanolamine-specific phospholipase D activity,	mmu00564:Glycerophospholipid metabolism,mmu00565:Ether lipid metabolism,mmu01100:Metabolic pathways,	2	0	U	0.433287	0	0	0	0	0	0	0	0	0	0	0	0	0	0	0	0	0	0	0	0	0	0	0	0	0	0	0	0	0	0	0	0	0	0
268	sp|Q6DFV7|NCOA7_MOUSE	Q6DFV7	211329	Ncoa7	nuclear receptor coactivator 7(Ncoa7)	GO:0006351~transcription, DNA-templated,GO:0006355~regulation of transcription, DNA-templated,GO:0045944~positive regulation of transcription from RNA polymerase II promoter,GO:1900408~negative regulation of cellular response to oxidative stress,GO:1902083~negative regulation of peptidyl-cysteine S-nitrosylation,GO:1903204~negative regulation of oxidative stress-induced neuron death,	GO:0005622~intracellular,GO:0005634~nucleus,	GO:0030374~ligand-dependent nuclear receptor transcription coactivator activity,GO:0035257~nuclear hormone receptor binding,	0	2	0	U	0.429263	0	0	0	0	0	0	0	0	0	0	0	0	1	0	0	0	1	0	0	0	0	0	0	0	0	0	0	1	0	0	0	0	0	0
269	sp|A2RSJ4|UH1BL_MOUSE	A2RSJ4	75089	Uhrf1bp1l	UHRF1 (ICBP90) binding protein 1-like(Uhrf1bp1l)	0	0	0	0	2	0	U	0.428212	0	0	0	0	0	0	0	0	0	0	0	0	0	0	0	0	0	0	0	0	0	0	0	0	0	0	0	0	0	0	0	0	0	0
270	sp|Q8K012-2|FBP1L_MOUSE	Q8K012	214459	Fnbp1l	formin binding protein 1-like(Fnbp1l)	GO:0006897~endocytosis,GO:0006900~membrane budding,GO:0006914~autophagy,GO:0010324~membrane invagination,GO:0016192~vesicle-mediated transport,GO:0030050~vesicle transport along actin filament,GO:0042384~cilium assembly,GO:0051491~positive regulation of filopodium assembly,GO:0072583~clathrin-mediated endocytosis,GO:0097320~membrane tubulation,	GO:0005737~cytoplasm,GO:0005802~trans-Golgi network,GO:0005856~cytoskeleton,GO:0005886~plasma membrane,GO:0005938~cell cortex,GO:0016020~membrane,GO:0016023~cytoplasmic, membrane-bounded vesicle,GO:0031410~cytoplasmic vesicle,GO:0070062~extracellular exosome,	GO:0005086~ARF guanyl-nucleotide exchange factor activity,GO:0008289~lipid binding,	0	2	0	U	0.427914	0	1	1	0	0	0	0	0	0	0	0	0	0	0	0	0	0	0	0	0	0	0	0	0	0	0	0	0	0	0	0	0	0	0
271	sp|Q9CWS0|DDAH1_MOUSE	Q9CWS0	69219	Ddah1	dimethylarginine dimethylaminohydrolase 1(Ddah1)	GO:0000052~citrulline metabolic process,GO:0003073~regulation of systemic arterial blood pressure,GO:0006525~arginine metabolic process,GO:0006527~arginine catabolic process,GO:0006809~nitric oxide biosynthetic process,GO:0017014~protein nitrosylation,GO:0045429~positive regulation of nitric oxide biosynthetic process,GO:0045766~positive regulation of angiogenesis,	GO:0005739~mitochondrion,GO:0070062~extracellular exosome,	GO:0008270~zinc ion binding,GO:0016403~dimethylargininase activity,GO:0016597~amino acid binding,GO:0016787~hydrolase activity,GO:0046872~metal ion binding,	0	2	0	U	0.425685	0	0	0	0	0	0	0	0	0	0	0	0	0	0	0	0	0	1	0	0	0	0	0	0	0	0	0	0	0	0	0	0	0	0
272	sp|P27773|PDIA3_MOUSE	P27773	14827	Pdia3	protein disulfide isomerase associated 3(Pdia3)	GO:0002474~antigen processing and presentation of peptide antigen via MHC class I,GO:0006457~protein folding,GO:0034976~response to endoplasmic reticulum stress,GO:0045454~cell redox homeostasis,GO:0071305~cellular response to vitamin D,GO:1903334~positive regulation of protein folding,GO:2001238~positive regulation of extrinsic apoptotic signaling pathway,	GO:0001669~acrosomal vesicle,GO:0005576~extracellular region,GO:0005615~extracellular space,GO:0005623~cell,GO:0005634~nucleus,GO:0005737~cytoplasm,GO:0005739~mitochondrion,GO:0005758~mitochondrial intermembrane space,GO:0005783~endoplasmic reticulum,GO:0005788~endoplasmic reticulum lumen,GO:0005790~smooth endoplasmic reticulum,GO:0005886~plasma membrane,GO:0005925~focal adhesion,GO:0009986~cell …	GO:0003756~protein disulfide isomerase activity,GO:0005515~protein binding,GO:0008233~peptidase activity,GO:0016853~isomerase activity,GO:0019153~protein-disulfide reductase (glutathione) activity,GO:0042288~MHC class I protein binding,GO:0044822~poly(A) RNA binding,	mmu04141:Protein processing in endoplasmic reticulum,mmu04612:Antigen processing and presentation,	2	0	U	0.424286	0	0	0	0	0	0	0	0	0	0	0	0	1	0	0	0	1	0	0	0	0	0	0	0	0	0	0	0	0	0	0	0	0	0
273	sp|Q8R361|RFIP5_MOUSE	Q8R361	52055	Rab11fip5	RAB11 family interacting protein 5 (class I)(Rab11fip5)	GO:0006810~transport,GO:0015031~protein transport,GO:0035773~insulin secretion involved in cellular response to glucose stimulus,GO:0045055~regulated exocytosis,GO:0070164~negative regulation of adiponectin secretion,GO:0071468~cellular response to acidic pH,GO:2000008~regulation of protein localization to cell surface,	GO:0000139~Golgi membrane,GO:0005737~cytoplasm,GO:0005739~mitochondrion,GO:0005741~mitochondrial outer membrane,GO:0005768~endosome,GO:0005769~early endosome,GO:0005794~Golgi apparatus,GO:0005815~microtubule organizing center,GO:0016020~membrane,GO:0030141~secretory granule,GO:0030658~transport vesicle membrane,GO:0031410~cytoplasmic vesicle,GO:0031901~early endosome membrane,GO:0043231~intracell…	GO:0017137~Rab GTPase binding,GO:0043015~gamma-tubulin binding,	mmu04144:Endocytosis,	2	0	U	0.422859	0	1	1	0	0	0	0	0	0	0	0	0	0	0	0	0	0	0	0	0	1	0	0	0	0	0	0	0	0	0	0	0	0	0
274	sp|P39053-3|DYN1_MOUSE	P39053	13429	Dnm1	dynamin 1(Dnm1)	GO:0000266~mitochondrial fission,GO:0002031~G-protein coupled receptor internalization,GO:0003374~dynamin polymerization involved in mitochondrial fission,GO:0006897~endocytosis,GO:0006898~receptor-mediated endocytosis,GO:0007032~endosome organization,GO:0007605~sensory perception of sound,GO:0008344~adult locomotory behavior,GO:0031623~receptor internalization,GO:0051262~protein tetramerization,…	GO:0001917~photoreceptor inner segment,GO:0005737~cytoplasm,GO:0005794~Golgi apparatus,GO:0005856~cytoskeleton,GO:0005874~microtubule,GO:0005886~plasma membrane,GO:0008021~synaptic vesicle,GO:0030117~membrane coat,GO:0031966~mitochondrial membrane,GO:0043196~varicosity,GO:0043209~myelin sheath,GO:0043234~protein complex,GO:0045202~synapse,GO:0070062~extracellular exosome,	GO:0000166~nucleotide binding,GO:0003924~GTPase activity,GO:0005515~protein binding,GO:0005525~GTP binding,GO:0008017~microtubule binding,GO:0008022~protein C-terminus binding,GO:0016787~hydrolase activity,GO:0019901~protein kinase binding,GO:0031749~D2 dopamine receptor binding,GO:0032403~protein complex binding,GO:0042802~identical protein binding,GO:0044822~poly(A) RNA binding,GO:0046983~prote…	mmu04144:Endocytosis,mmu04721:Synaptic vesicle cycle,mmu04961:Endocrine and other factor-regulated calcium reabsorption,mmu05100:Bacterial invasion of epithelial cells,	3	0	U	0.421276	0	1	1	0	0	1	0	0	0	0	0	0	0	0	0	0	0	0	0	0	0	0	0	0	0	0	0	0	0	0	0	0	0	0
275	sp|Q8K3J1|NDUS8_MOUSE	Q8K3J1	225887	Ndufs8	NADH dehydrogenase (ubiquinone) Fe-S protein 8(Ndufs8)	GO:0006810~transport,GO:0006979~response to oxidative stress,GO:0032981~mitochondrial respiratory chain complex I assembly,GO:0055114~oxidation-reduction process,	GO:0005739~mitochondrion,GO:0005747~mitochondrial respiratory chain complex I,GO:0016020~membrane,GO:0070469~respiratory chain,	GO:0003954~NADH dehydrogenase activity,GO:0008137~NADH dehydrogenase (ubiquinone) activity,GO:0016491~oxidoreductase activity,GO:0016651~oxidoreductase activity, acting on NAD(P)H,GO:0046872~metal ion binding,GO:0051536~iron-sulfur cluster binding,GO:0051539~4 iron, 4 sulfur cluster binding,	mmu00190:Oxidative phosphorylation,mmu01100:Metabolic pathways,mmu04932:Non-alcoholic fatty liver disease (NAFLD),mmu05010:Alzheimer's disease,mmu05012:Parkinson's disease,mmu05016:Huntington's disease,	2	0	U	0.421183	0	1	0	0	0	0	0	0	0	0	0	0	0	0	0	0	0	0	0	0	0	0	0	0	0	0	0	1	0	0	0	0	0	0
276	tr|G5E8R3|G5E8R3_MOUSE	G5E8R3	18563	Pcx	pyruvate carboxylase(Pcx)	GO:0006090~pyruvate metabolic process,GO:0006094~gluconeogenesis,GO:0006107~oxaloacetate metabolic process,GO:0006629~lipid metabolic process,GO:0008152~metabolic process,GO:0010629~negative regulation of gene expression,GO:0019074~viral RNA genome packaging,GO:0044791~positive regulation by host of viral release from host cell,GO:0044794~positive regulation by host of viral process,GO:0071073~po…	GO:0005737~cytoplasm,GO:0005739~mitochondrion,GO:0005743~mitochondrial inner membrane,GO:0005759~mitochondrial matrix,	GO:0000166~nucleotide binding,GO:0003677~DNA binding,GO:0003824~catalytic activity,GO:0004075~biotin carboxylase activity,GO:0004736~pyruvate carboxylase activity,GO:0005524~ATP binding,GO:0009374~biotin binding,GO:0016874~ligase activity,GO:0031406~carboxylic acid binding,GO:0046872~metal ion binding,	mmu00020:Citrate cycle (TCA cycle),mmu00620:Pyruvate metabolism,mmu01100:Metabolic pathways,mmu01200:Carbon metabolism,mmu01230:Biosynthesis of amino acids,	2	0	U	0.418644	0	0	0	0	0	0	0	0	0	0	0	0	0	0	0	0	0	0	0	0	0	0	0	0	0	0	0	0	0	0	0	0	0	0
277	sp|Q5FWI3|TMEM2_MOUSE	Q5FWI3	83921	Tmem2	transmembrane protein 2(Tmem2)	GO:0007275~multicellular organism development,GO:0098609~cell-cell adhesion,	GO:0005913~cell-cell adherens junction,GO:0016020~membrane,GO:0016021~integral component of membrane,GO:0070062~extracellular exosome,	GO:0098641~cadherin binding involved in cell-cell adhesion,	0	2	0	U	0.417271	0	0	0	0	0	0	1	0	0	0	0	0	0	0	0	0	0	0	0	0	0	0	0	0	0	0	0	0	0	0	0	0	0	0
278	sp|Q9D5T0|ATAD1_MOUSE	Q9D5T0	67979	Atad1	ATPase family, AAA domain containing 1(Atad1)	GO:0002092~positive regulation of receptor internalization,GO:0007612~learning,GO:0007613~memory,GO:0031122~cytoplasmic microtubule organization,GO:0051967~negative regulation of synaptic transmission, glutamatergic,	GO:0005634~nucleus,GO:0005739~mitochondrion,GO:0005777~peroxisome,GO:0005778~peroxisomal membrane,GO:0005886~plasma membrane,GO:0016020~membrane,GO:0030054~cell junction,GO:0045202~synapse,GO:0045211~postsynaptic membrane,	GO:0000166~nucleotide binding,GO:0005515~protein binding,GO:0005524~ATP binding,GO:0008568~microtubule-severing ATPase activity,GO:0016787~hydrolase activity,GO:0016887~ATPase activity,	0	2	0	U	0.415666	0	1	1	0	1	1	0	0	0	1	1	0	0	0	0	0	0	0	0	0	0	0	0	0	0	0	0	0	0	0	0	1	0	0
279	sp|Q60649|CLPB_MOUSE	Q60649	20480	Clpb	ClpB caseinolytic peptidase B(Clpb)	GO:0034605~cellular response to heat,	GO:0005739~mitochondrion,	GO:0000166~nucleotide binding,GO:0005524~ATP binding,GO:0016787~hydrolase activity,GO:0016887~ATPase activity,	0	2	0	U	0.414608	0	0	0	0	0	0	0	0	0	0	0	0	0	0	0	0	1	0	0	0	0	0	0	0	0	0	0	0	0	0	0	0	0	0
280	sp|Q9DC33|HM20A_MOUSE	Q9DC33	66867	Hmg20a	high mobility group 20A(Hmg20a)	GO:0000122~negative regulation of transcription from RNA polymerase II promoter,GO:0006351~transcription, DNA-templated,GO:0006355~regulation of transcription, DNA-templated,GO:0016568~chromatin modification,GO:0016569~covalent chromatin modification,GO:0033234~negative regulation of protein sumoylation,GO:0045665~negative regulation of neuron differentiation,	GO:0005634~nucleus,	GO:0003677~DNA binding,GO:0046982~protein heterodimerization activity,	0	2	0	U	0.409334	1	0	0	0	0	0	0	0	0	0	0	0	0	0	0	0	0	0	0	0	0	0	0	0	0	0	0	0	0	0	0	0	0	0
281	sp|Q99M80-4|PTPRT_MOUSE	Q99M80	19281	Ptprt	protein tyrosine phosphatase, receptor type, T(Ptprt)	GO:0006470~protein dephosphorylation,GO:0007156~homophilic cell adhesion via plasma membrane adhesion molecules,GO:0007169~transmembrane receptor protein tyrosine kinase signaling pathway,GO:0016311~dephosphorylation,	GO:0005886~plasma membrane,GO:0009986~cell surface,GO:0016020~membrane,GO:0016021~integral component of membrane,	GO:0004721~phosphoprotein phosphatase activity,GO:0004725~protein tyrosine phosphatase activity,GO:0008013~beta-catenin binding,GO:0016787~hydrolase activity,GO:0016790~thiolester hydrolase activity,GO:0016791~phosphatase activity,GO:0045294~alpha-catenin binding,GO:0045295~gamma-catenin binding,GO:0045296~cadherin binding,GO:0051393~alpha-actinin binding,GO:0070097~delta-catenin binding,	0	2	0	U	0.408914	0	0	0	0	0	0	1	0	0	0	0	0	0	0	0	0	0	0	0	0	0	0	0	0	0	0	0	0	0	0	0	0	0	0
282	tr|F7BX42|F7BX42_MOUSE	F7BX42	73340	Nptxr	neuronal pentraxin receptor(Nptxr)	GO:0031175~neuron projection development,	GO:0005615~extracellular space,GO:0005886~plasma membrane,GO:0016020~membrane,GO:0016021~integral component of membrane,	GO:0008029~pentraxin receptor activity,GO:0019903~protein phosphatase binding,GO:0032403~protein complex binding,GO:0046872~metal ion binding,	0	0	2	D	-0.404282	1	0	0	0	0	0	0	0	0	0	0	0	0	0	0	0	0	0	0	0	0	0	0	0	0	0	0	0	0	0	0	0	0	0
283	sp|Q7TSH2|KPBB_MOUSE	Q7TSH2	102093	Phkb	phosphorylase kinase beta(Phkb)	GO:0005975~carbohydrate metabolic process,GO:0005977~glycogen metabolic process,	GO:0005886~plasma membrane,GO:0005964~phosphorylase kinase complex,GO:0016020~membrane,	GO:0003824~catalytic activity,GO:0004689~phosphorylase kinase activity,GO:0005516~calmodulin binding,	mmu04020:Calcium signaling pathway,mmu04910:Insulin signaling pathway,mmu04922:Glucagon signaling pathway,	0	3	D	-0.405148	0	0	0	0	0	0	0	0	0	0	0	1	0	0	0	0	0	0	0	0	0	0	0	0	0	0	0	0	0	0	0	0	0	0
284	sp|Q922D8|C1TC_MOUSE	Q922D8	108156	Mthfd1	methylenetetrahydrofolate dehydrogenase (NADP+ dependent), methenyltetrahydrofolate cyclohydrolase, formyltetrahydrofolate synthase(Mthfd1)	GO:0000105~histidine biosynthetic process,GO:0001780~neutrophil homeostasis,GO:0001843~neural tube closure,GO:0006164~purine nucleotide biosynthetic process,GO:0006555~methionine metabolic process,GO:0006730~one-carbon metabolic process,GO:0007507~heart development,GO:0008152~metabolic process,GO:0008652~cellular amino acid biosynthetic process,GO:0009069~serine family amino acid metabolic proces…	GO:0005737~cytoplasm,GO:0005739~mitochondrion,GO:0005829~cytosol,GO:0016020~membrane,GO:0070062~extracellular exosome,	GO:0000166~nucleotide binding,GO:0003824~catalytic activity,GO:0004329~formate-tetrahydrofolate ligase activity,GO:0004477~methenyltetrahydrofolate cyclohydrolase activity,GO:0004487~methylenetetrahydrofolate dehydrogenase (NAD+) activity,GO:0004488~methylenetetrahydrofolate dehydrogenase (NADP+) activity,GO:0005524~ATP binding,GO:0016491~oxidoreductase activity,GO:0016787~hydrolase activity,GO:0…	mmu00670:One carbon pool by folate,mmu01100:Metabolic pathways,	0	2	D	-0.412825	0	0	0	0	0	0	0	0	0	0	0	0	0	0	0	0	0	0	0	0	0	0	0	0	0	0	0	0	0	0	0	0	0	0
285	sp|P84096|RHOG_MOUSE	P84096	56212	Rhog	ras homolog family member G(Rhog)	GO:0007264~small GTPase mediated signal transduction,GO:0007266~Rho protein signal transduction,GO:0016601~Rac protein signal transduction,GO:0030036~actin cytoskeleton organization,GO:0045893~positive regulation of transcription, DNA-templated,GO:0060326~cell chemotaxis,GO:0090004~positive regulation of establishment of protein localization to plasma membrane,GO:0090630~activation of GTPase acti…	GO:0005622~intracellular,GO:0005886~plasma membrane,GO:0005925~focal adhesion,GO:0016020~membrane,GO:0070062~extracellular exosome,	GO:0000166~nucleotide binding,GO:0003924~GTPase activity,GO:0005515~protein binding,GO:0005525~GTP binding,	mmu05100:Bacterial invasion of epithelial cells,mmu05132:Salmonella infection,	0	2	D	-0.413295	0	0	0	0	1	0	0	0	0	0	0	0	0	0	0	0	0	0	0	0	0	0	0	0	1	0	0	0	0	0	0	0	0	0
286	tr|D3YY98|D3YY98_MOUSE	D3YY98	71116	Stx18	syntaxin 18(Stx18)	GO:0006810~transport,GO:0006886~intracellular protein transport,GO:0006888~ER to Golgi vesicle-mediated transport,GO:0006890~retrograde vesicle-mediated transport, Golgi to ER,GO:0015031~protein transport,GO:0016192~vesicle-mediated transport,GO:0061025~membrane fusion,GO:0090158~endoplasmic reticulum membrane organization,GO:1902117~positive regulation of organelle assembly,GO:1902953~positive r…	GO:0000139~Golgi membrane,GO:0005622~intracellular,GO:0005783~endoplasmic reticulum,GO:0005789~endoplasmic reticulum membrane,GO:0005794~Golgi apparatus,GO:0016020~membrane,GO:0016021~integral component of membrane,GO:0031201~SNARE complex,	GO:0005484~SNAP receptor activity,GO:0019904~protein domain specific binding,	mmu04130:SNARE interactions in vesicular transport,mmu04145:Phagosome,	0	2	D	-0.413298	0	1	1	0	0	0	0	0	0	0	0	0	0	0	0	0	0	0	0	0	0	0	0	0	0	0	0	0	0	0	0	0	0	0
287	tr|E9QNF7|E9QNF7_MOUSE	E9QNF7	66797	Cntnap2	contactin associated protein-like 2(Cntnap2)	GO:0007155~cell adhesion,GO:0007612~learning,GO:0008038~neuron recognition,GO:0021756~striatum development,GO:0021761~limbic system development,GO:0021794~thalamus development,GO:0030534~adult behavior,GO:0031175~neuron projection development,GO:0035176~social behavior,GO:0042297~vocal learning,GO:0045163~clustering of voltage-gated potassium channels,GO:0071109~superior temporal gyrus developmen…	GO:0005769~early endosome,GO:0005794~Golgi apparatus,GO:0008076~voltage-gated potassium channel complex,GO:0009986~cell surface,GO:0016020~membrane,GO:0016021~integral component of membrane,GO:0030673~axolemma,GO:0042995~cell projection,GO:0044224~juxtaparanode region of axon,	GO:0002020~protease binding,GO:0005515~protein binding,GO:0019899~enzyme binding,	mmu04514:Cell adhesion molecules (CAMs),	0	2	D	-0.416127	1	0	0	0	0	0	1	0	0	1	0	0	0	0	0	0	0	0	0	0	0	1	0	1	0	0	0	0	0	0	0	0	0	0
288	sp|Q3UPL0|SC31A_MOUSE	Q3UPL0	69162	Sec31a	Sec31 homolog A (S. cerevisiae)(Sec31a)	GO:0006810~transport,GO:0015031~protein transport,GO:0016192~vesicle-mediated transport,GO:0051592~response to calcium ion,	GO:0005737~cytoplasm,GO:0005768~endosome,GO:0005783~endoplasmic reticulum,GO:0005789~endoplasmic reticulum membrane,GO:0012507~ER to Golgi transport vesicle membrane,GO:0016020~membrane,GO:0030120~vesicle coat,GO:0030134~ER to Golgi transport vesicle,GO:0031410~cytoplasmic vesicle,GO:0043231~intracellular membrane-bounded organelle,GO:0048471~perinuclear region of cytoplasm,GO:0070971~endoplasmic…	GO:0048306~calcium-dependent protein binding,	mmu04141:Protein processing in endoplasmic reticulum,	0	2	D	-0.416627	0	1	1	0	0	0	0	0	0	0	0	0	0	0	0	0	0	0	0	0	0	0	0	0	0	0	0	0	0	0	0	0	0	0
289	sp|Q3UH99|SHSA6_MOUSE	Q3UH99	380702	Shisa6	shisa family member 6(Shisa6)	GO:0048172~regulation of short-term neuronal synaptic plasticity,	GO:0016020~membrane,GO:0016021~integral component of membrane,GO:0032281~AMPA glutamate receptor complex,GO:0045202~synapse,	0	0	0	2	D	-0.417727	0	0	0	0	0	1	0	0	1	0	0	0	0	0	0	0	0	0	0	0	0	0	0	0	0	0	0	0	0	0	0	0	0	0
290	tr|F6VQZ6|F6VQZ6_MOUSE	F6VQZ6	380702	Shisa6	shisa family member 6(Shisa6)	GO:0048172~regulation of short-term neuronal synaptic plasticity,	GO:0016020~membrane,GO:0016021~integral component of membrane,GO:0032281~AMPA glutamate receptor complex,GO:0045202~synapse,	0	0	0	2	D	-0.417727	0	0	0	0	0	1	0	0	1	0	0	0	0	0	0	0	0	0	0	0	0	0	0	0	0	0	0	0	0	0	0	0	0	0
291	sp|Q91YD9|WASL_MOUSE	Q91YD9	73178	Wasl	Wiskott-Aldrich syndrome-like (human)(Wasl)	GO:0006351~transcription, DNA-templated,GO:0006355~regulation of transcription, DNA-templated,GO:0006900~membrane budding,GO:0007015~actin filament organization,GO:0007049~cell cycle,GO:0007067~mitotic nuclear division,GO:0009617~response to bacterium,GO:0010324~membrane invagination,GO:0016050~vesicle organization,GO:0030031~cell projection assembly,GO:0030036~actin cytoskeleton organization,GO:…	GO:0000139~Golgi membrane,GO:0005634~nucleus,GO:0005737~cytoplasm,GO:0005829~cytosol,GO:0005856~cytoskeleton,GO:0016023~cytoplasmic, membrane-bounded vesicle,GO:0030027~lamellipodium,GO:0030478~actin cap,GO:0031252~cell leading edge,GO:0070062~extracellular exosome,	GO:0003779~actin binding,GO:0005515~protein binding,GO:0008092~cytoskeletal protein binding,	mmu04062:Chemokine signaling pathway,mmu04144:Endocytosis,mmu04520:Adherens junction,mmu04666:Fc gamma R-mediated phagocytosis,mmu04810:Regulation of actin cytoskeleton,mmu05100:Bacterial invasion of epithelial cells,mmu05132:Salmonella infection,mmu05231:Choline metabolism in cancer,	0	4	D	-0.418369	0	1	1	0	1	0	0	0	0	0	0	0	0	0	0	0	0	0	0	0	0	0	0	0	1	0	0	0	0	0	0	0	0	0
292	tr|E9QMR2|E9QMR2_MOUSE	E9QMR2	105445	Dock9	dedicator of cytokinesis 9(Dock9)	GO:0007264~small GTPase mediated signal transduction,GO:0098609~cell-cell adhesion,	GO:0005622~intracellular,GO:0005913~cell-cell adherens junction,GO:0012505~endomembrane system,GO:0016020~membrane,	GO:0005085~guanyl-nucleotide exchange factor activity,GO:0005089~Rho guanyl-nucleotide exchange factor activity,GO:0017048~Rho GTPase binding,GO:0098641~cadherin binding involved in cell-cell adhesion,	0	0	2	D	-0.421844	0	0	0	0	0	0	1	0	0	0	0	0	0	0	0	0	0	0	0	0	0	0	0	0	0	0	0	0	0	0	0	0	0	0
293	sp|Q3TDK6|ROGDI_MOUSE	Q3TDK6	66049	Rogdi	rogdi homolog(Rogdi)	GO:0007420~brain development,GO:0008284~positive regulation of cell proliferation,GO:0022008~neurogenesis,GO:0030097~hemopoiesis,GO:0042475~odontogenesis of dentin-containing tooth,	GO:0005622~intracellular,GO:0005634~nucleus,GO:0005635~nuclear envelope,	0	0	0	2	D	-0.422255	1	0	0	0	0	0	0	0	0	0	0	0	0	0	0	0	0	0	0	0	0	1	0	0	0	0	0	0	0	0	0	0	0	0
294	tr|Q5PPR2|Q5PPR2_MOUSE	Q5PPR2	69940	Exoc1	exocyst complex component 1(Exoc1)	GO:0006810~transport,GO:0006887~exocytosis,GO:0006893~Golgi to plasma membrane transport,GO:0015031~protein transport,GO:0048015~phosphatidylinositol-mediated signaling,GO:0050714~positive regulation of protein secretion,GO:0051601~exocyst localization,GO:0061024~membrane organization,	GO:0000145~exocyst,GO:0005737~cytoplasm,GO:0005886~plasma membrane,GO:0016020~membrane,GO:0098592~cytoplasmic side of apical plasma membrane,	GO:0005546~phosphatidylinositol-4,5-bisphosphate binding,GO:0017049~GTP-Rho binding,	0	0	2	D	-0.422748	0	1	1	0	0	0	0	0	0	0	0	0	0	0	0	0	0	0	0	0	0	0	0	0	0	0	0	0	0	0	0	0	0	0
295	tr|Q6P1Y9|Q6P1Y9_MOUSE	Q6P1Y9	69940	Exoc1	exocyst complex component 1(Exoc1)	GO:0006810~transport,GO:0006887~exocytosis,GO:0006893~Golgi to plasma membrane transport,GO:0015031~protein transport,GO:0048015~phosphatidylinositol-mediated signaling,GO:0050714~positive regulation of protein secretion,GO:0051601~exocyst localization,GO:0061024~membrane organization,	GO:0000145~exocyst,GO:0005737~cytoplasm,GO:0005886~plasma membrane,GO:0016020~membrane,GO:0098592~cytoplasmic side of apical plasma membrane,	GO:0005546~phosphatidylinositol-4,5-bisphosphate binding,GO:0017049~GTP-Rho binding,	0	0	2	D	-0.422748	0	1	1	0	0	0	0	0	0	0	0	0	0	0	0	0	0	0	0	0	0	0	0	0	0	0	0	0	0	0	0	0	0	0
296	tr|D3YU12|D3YU12_MOUSE	D3YU12	67824	Nmral1	NmrA-like family domain containing 1(Nmral1)	0	GO:0005634~nucleus,GO:0005737~cytoplasm,GO:0048471~perinuclear region of cytoplasm,	0	0	0	3	D	-0.423963	0	0	0	0	0	0	0	0	0	0	0	0	0	0	0	0	0	0	0	0	0	0	0	0	0	0	0	0	0	0	0	0	0	0
297	sp|Q91V12-2|BACH_MOUSE	Q91V12	70025	Acot7	acyl-CoA thioesterase 7(Acot7)	GO:0006637~acyl-CoA metabolic process,GO:0009062~fatty acid catabolic process,GO:0015937~coenzyme A biosynthetic process,GO:0036114~medium-chain fatty-acyl-CoA catabolic process,GO:0036116~long-chain fatty-acyl-CoA catabolic process,GO:0051792~medium-chain fatty acid biosynthetic process,GO:1900535~palmitic acid biosynthetic process,	GO:0005654~nucleoplasm,GO:0005737~cytoplasm,GO:0005829~cytosol,GO:0043005~neuron projection,GO:0044297~cell body,GO:0070062~extracellular exosome,	GO:0000062~fatty-acyl-CoA binding,GO:0016290~palmitoyl-CoA hydrolase activity,GO:0016787~hydrolase activity,GO:0036042~long-chain fatty acyl-CoA binding,GO:0042803~protein homodimerization activity,GO:0047617~acyl-CoA hydrolase activity,GO:0052689~carboxylic ester hydrolase activity,	mmu00062:Fatty acid elongation,mmu01040:Biosynthesis of unsaturated fatty acids,	0	2	D	-0.424851	0	0	0	0	0	0	0	0	0	0	0	0	0	0	0	0	0	0	0	0	0	0	0	0	0	0	0	0	0	0	0	0	1	0
298	sp|Q8K1M6|DNM1L_MOUSE	Q8K1M6	74006	Dnm1l	dynamin 1-like(Dnm1l)	GO:0000266~mitochondrial fission,GO:0001836~release of cytochrome c from mitochondria,GO:0003374~dynamin polymerization involved in mitochondrial fission,GO:0006897~endocytosis,GO:0007005~mitochondrion organization,GO:0008637~apoptotic mitochondrial changes,GO:0010821~regulation of mitochondrion organization,GO:0012501~programmed cell death,GO:0016559~peroxisome fission,GO:0032459~regulation of p…	GO:0000139~Golgi membrane,GO:0005737~cytoplasm,GO:0005739~mitochondrion,GO:0005741~mitochondrial outer membrane,GO:0005777~peroxisome,GO:0005783~endoplasmic reticulum,GO:0005794~Golgi apparatus,GO:0005829~cytosol,GO:0005874~microtubule,GO:0005903~brush border,GO:0005905~clathrin-coated pit,GO:0015630~microtubule cytoskeleton,GO:0016020~membrane,GO:0030054~cell junction,GO:0030672~synaptic vesicle…	GO:0000166~nucleotide binding,GO:0003924~GTPase activity,GO:0005525~GTP binding,GO:0008017~microtubule binding,GO:0008289~lipid binding,GO:0016787~hydrolase activity,GO:0017137~Rab GTPase binding,GO:0030742~GTP-dependent protein binding,GO:0031625~ubiquitin protein ligase binding,GO:0042802~identical protein binding,GO:0042803~protein homodimerization activity,	mmu04668:TNF signaling pathway,	0	2	D	-0.425805	0	1	1	0	0	0	0	0	0	0	0	0	1	0	0	0	0	0	0	0	0	0	0	0	0	0	0	0	0	0	0	0	0	0
299	tr|E9PUD2|E9PUD2_MOUSE	E9PUD2	74006	Dnm1l	dynamin 1-like(Dnm1l)	GO:0000266~mitochondrial fission,GO:0001836~release of cytochrome c from mitochondria,GO:0003374~dynamin polymerization involved in mitochondrial fission,GO:0006897~endocytosis,GO:0007005~mitochondrion organization,GO:0008637~apoptotic mitochondrial changes,GO:0010821~regulation of mitochondrion organization,GO:0012501~programmed cell death,GO:0016559~peroxisome fission,GO:0032459~regulation of p…	GO:0000139~Golgi membrane,GO:0005737~cytoplasm,GO:0005739~mitochondrion,GO:0005741~mitochondrial outer membrane,GO:0005777~peroxisome,GO:0005783~endoplasmic reticulum,GO:0005794~Golgi apparatus,GO:0005829~cytosol,GO:0005874~microtubule,GO:0005903~brush border,GO:0005905~clathrin-coated pit,GO:0015630~microtubule cytoskeleton,GO:0016020~membrane,GO:0030054~cell junction,GO:0030672~synaptic vesicle…	GO:0000166~nucleotide binding,GO:0003924~GTPase activity,GO:0005525~GTP binding,GO:0008017~microtubule binding,GO:0008289~lipid binding,GO:0016787~hydrolase activity,GO:0017137~Rab GTPase binding,GO:0030742~GTP-dependent protein binding,GO:0031625~ubiquitin protein ligase binding,GO:0042802~identical protein binding,GO:0042803~protein homodimerization activity,	mmu04668:TNF signaling pathway,	0	2	D	-0.425805	0	1	1	0	0	0	0	0	0	0	0	0	1	0	0	0	0	0	0	0	0	0	0	0	0	0	0	0	0	0	0	0	0	0
300	sp|Q9D154|ILEUA_MOUSE	Q9D154	66222	Serpinb1a	serine (or cysteine) peptidase inhibitor, clade B, member 1a(Serpinb1a)	GO:0010466~negative regulation of peptidase activity,GO:0042176~regulation of protein catabolic process,	GO:0005615~extracellular space,GO:0005737~cytoplasm,GO:0016020~membrane,GO:0070062~extracellular exosome,	GO:0004867~serine-type endopeptidase inhibitor activity,GO:0030414~peptidase inhibitor activity,	mmu05146:Amoebiasis,	0	2	D	-0.429722	0	0	0	0	0	0	0	0	0	0	0	0	0	1	0	0	0	0	0	0	0	0	0	0	0	0	0	0	0	0	0	0	0	0
301	sp|P12960|CNTN1_MOUSE	P12960	12805	Cntn1	contactin 1(Cntn1)	GO:0007155~cell adhesion,GO:0007219~Notch signaling pathway,GO:0007399~nervous system development,GO:0010628~positive regulation of gene expression,GO:0010765~positive regulation of sodium ion transport,GO:0010976~positive regulation of neuron projection development,GO:0021549~cerebellum development,GO:0031175~neuron projection development,GO:0050731~positive regulation of peptidyl-tyrosine phosp…	GO:0005886~plasma membrane,GO:0016020~membrane,GO:0016021~integral component of membrane,GO:0031225~anchored component of membrane,GO:0043209~myelin sheath,GO:0045121~membrane raft,GO:0070062~extracellular exosome,	GO:0001948~glycoprotein binding,GO:0005515~protein binding,GO:0030246~carbohydrate binding,	mmu04514:Cell adhesion molecules (CAMs),	0	5	D	-0.430137	1	1	0	0	0	0	1	0	0	0	0	0	0	0	0	0	0	0	0	0	0	1	0	0	0	0	0	0	0	0	0	0	0	0
302	sp|Q99KE1|MAOM_MOUSE	Q99KE1	107029	Me2	malic enzyme 2, NAD(+)-dependent, mitochondrial(Me2)	GO:0006108~malate metabolic process,GO:0008152~metabolic process,GO:0055114~oxidation-reduction process,GO:1902031~regulation of NADP metabolic process,	GO:0005739~mitochondrion,GO:0005759~mitochondrial matrix,GO:0043231~intracellular membrane-bounded organelle,	GO:0003824~catalytic activity,GO:0004470~malic enzyme activity,GO:0004471~malate dehydrogenase (decarboxylating) (NAD+) activity,GO:0008948~oxaloacetate decarboxylase activity,GO:0016491~oxidoreductase activity,GO:0046872~metal ion binding,GO:0051287~NAD binding,	mmu00620:Pyruvate metabolism,mmu01200:Carbon metabolism,	0	2	D	-0.431524	0	0	0	0	0	0	0	0	0	0	0	0	0	0	0	0	0	0	0	0	0	0	0	0	0	0	0	0	0	0	0	0	0	0
303	sp|Q924C1|XPO5_MOUSE	Q924C1	72322	Xpo5	exportin 5(Xpo5)	GO:0006405~RNA export from nucleus,GO:0006611~protein export from nucleus,GO:0006810~transport,GO:0006886~intracellular protein transport,GO:0015031~protein transport,GO:0031047~gene silencing by RNA,GO:0035281~pre-miRNA export from nucleus,GO:0046825~regulation of protein export from nucleus,GO:1900370~positive regulation of RNA interference,	GO:0005622~intracellular,GO:0005634~nucleus,GO:0005654~nucleoplasm,GO:0005737~cytoplasm,GO:0042565~RNA nuclear export complex,	GO:0000049~tRNA binding,GO:0003723~RNA binding,GO:0003729~mRNA binding,GO:0005049~nuclear export signal receptor activity,GO:0008536~Ran GTPase binding,GO:0008565~protein transporter activity,GO:0044822~poly(A) RNA binding,GO:0070883~pre-miRNA binding,GO:0090631~pre-miRNA transporter activity,	mmu03013:RNA transport,	0	2	D	-0.432973	0	1	0	0	0	0	0	0	0	0	0	0	0	0	0	0	0	0	0	0	0	0	0	0	0	0	0	0	0	0	0	0	0	0
304	sp|Q8VD75|HIP1_MOUSE	Q8VD75	215114	Hip1	huntingtin interacting protein 1(Hip1)	GO:0006351~transcription, DNA-templated,GO:0006355~regulation of transcription, DNA-templated,GO:0006897~endocytosis,GO:0006915~apoptotic process,GO:0006919~activation of cysteine-type endopeptidase activity involved in apoptotic process,GO:0030154~cell differentiation,GO:0042981~regulation of apoptotic process,GO:0045742~positive regulation of epidermal growth factor receptor signaling pathway,G…	GO:0005634~nucleus,GO:0005737~cytoplasm,GO:0005794~Golgi apparatus,GO:0016020~membrane,GO:0030122~AP-2 adaptor complex,GO:0030136~clathrin-coated vesicle,GO:0030665~clathrin-coated vesicle membrane,GO:0031410~cytoplasmic vesicle,GO:0043231~intracellular membrane-bounded organelle,GO:0098793~presynapse,	GO:0003779~actin binding,GO:0005515~protein binding,GO:0005543~phospholipid binding,GO:0030276~clathrin binding,GO:0032051~clathrin light chain binding,GO:0032266~phosphatidylinositol-3-phosphate binding,GO:0035091~phosphatidylinositol binding,GO:0035612~AP-2 adaptor complex binding,GO:0042803~protein homodimerization activity,GO:0043325~phosphatidylinositol-3,4-bisphosphate binding,GO:0046982~pr…	mmu05016:Huntington's disease,	0	3	D	-0.433694	0	1	1	0	0	0	0	0	0	0	0	0	1	1	0	0	0	0	0	0	0	0	0	0	0	0	0	0	0	0	0	0	0	0
305	sp|Q3ULD5|MCCB_MOUSE	Q3ULD5	78038	Mccc2	methylcrotonoyl-Coenzyme A carboxylase 2 (beta)(Mccc2)	GO:0006552~leucine catabolic process,GO:0015936~coenzyme A metabolic process,	GO:0005739~mitochondrion,GO:0005759~mitochondrial matrix,GO:1905202~methylcrotonoyl-CoA carboxylase complex,	GO:0000166~nucleotide binding,GO:0004485~methylcrotonoyl-CoA carboxylase activity,GO:0005524~ATP binding,GO:0016874~ligase activity,	mmu00280:Valine, leucine and isoleucine degradation,mmu01100:Metabolic pathways,	0	2	D	-0.43378	0	0	0	0	0	0	0	0	0	0	0	0	0	0	0	0	0	0	0	0	0	0	0	0	0	0	0	0	0	0	0	0	0	0
306	sp|Q91VD9|NDUS1_MOUSE	Q91VD9	227197	Ndufs1	NADH dehydrogenase (ubiquinone) Fe-S protein 1(Ndufs1)	GO:0006810~transport,GO:0008637~apoptotic mitochondrial changes,GO:0042773~ATP synthesis coupled electron transport,GO:0045333~cellular respiration,GO:0046034~ATP metabolic process,GO:0051881~regulation of mitochondrial membrane potential,GO:0055114~oxidation-reduction process,GO:0072593~reactive oxygen species metabolic process,	GO:0005739~mitochondrion,GO:0005743~mitochondrial inner membrane,GO:0005747~mitochondrial respiratory chain complex I,GO:0005758~mitochondrial intermembrane space,GO:0016020~membrane,GO:0043209~myelin sheath,GO:0070469~respiratory chain,	GO:0003954~NADH dehydrogenase activity,GO:0008137~NADH dehydrogenase (ubiquinone) activity,GO:0009055~electron carrier activity,GO:0016491~oxidoreductase activity,GO:0016651~oxidoreductase activity, acting on NAD(P)H,GO:0046872~metal ion binding,GO:0051536~iron-sulfur cluster binding,GO:0051537~2 iron, 2 sulfur cluster binding,GO:0051539~4 iron, 4 sulfur cluster binding,	mmu00190:Oxidative phosphorylation,mmu01100:Metabolic pathways,mmu04932:Non-alcoholic fatty liver disease (NAFLD),mmu05010:Alzheimer's disease,mmu05012:Parkinson's disease,mmu05016:Huntington's disease,	0	2	D	-0.433869	0	1	0	0	0	0	0	0	0	0	0	1	1	0	0	0	0	0	0	0	0	0	0	0	0	0	0	0	0	1	0	0	0	0
307	sp|Q7TPH6-2|MYCB2_MOUSE	Q7TPH6	105689	Mycbp2	MYC binding protein 2(Mycbp2)	GO:0006351~transcription, DNA-templated,GO:0006355~regulation of transcription, DNA-templated,GO:0008045~motor neuron axon guidance,GO:0016567~protein ubiquitination,GO:0021785~branchiomotor neuron axon guidance,GO:0021952~central nervous system projection neuron axonogenesis,GO:0032880~regulation of protein localization,GO:0042177~negative regulation of protein catabolic process,GO:0048667~cell …	GO:0005634~nucleus,GO:0015630~microtubule cytoskeleton,GO:0016020~membrane,GO:0030424~axon,	GO:0005515~protein binding,GO:0008270~zinc ion binding,GO:0016874~ligase activity,GO:0042803~protein homodimerization activity,GO:0046872~metal ion binding,	0	0	2	D	-0.434012	1	0	0	1	0	0	0	0	0	0	0	0	0	0	0	0	0	0	0	0	0	0	0	0	0	0	0	0	0	0	0	0	0	1
308	sp|Q9QVP9|FAK2_MOUSE	Q9QVP9	19229	Ptk2b	PTK2 protein tyrosine kinase 2 beta(Ptk2b)	GO:0000165~MAPK cascade,GO:0001525~angiogenesis,GO:0001556~oocyte maturation,GO:0001666~response to hypoxia,GO:0001954~positive regulation of cell-matrix adhesion,GO:0002040~sprouting angiogenesis,GO:0002250~adaptive immune response,GO:0002315~marginal zone B cell differentiation,GO:0002376~immune system process,GO:0002688~regulation of leukocyte chemotaxis,GO:0006468~protein phosphorylation,GO:0…	GO:0005634~nucleus,GO:0005654~nucleoplasm,GO:0005737~cytoplasm,GO:0005829~cytosol,GO:0005856~cytoskeleton,GO:0005886~plasma membrane,GO:0005925~focal adhesion,GO:0005938~cell cortex,GO:0014069~postsynaptic density,GO:0016020~membrane,GO:0016021~integral component of membrane,GO:0017146~NMDA selective glutamate receptor complex,GO:0030027~lamellipodium,GO:0030054~cell junction,GO:0030424~axon,GO:0…	GO:0000166~nucleotide binding,GO:0004672~protein kinase activity,GO:0004683~calmodulin-dependent protein kinase activity,GO:0004713~protein tyrosine kinase activity,GO:0004715~non-membrane spanning protein tyrosine kinase activity,GO:0004871~signal transducer activity,GO:0004972~NMDA glutamate receptor activity,GO:0005102~receptor binding,GO:0005515~protein binding,GO:0005524~ATP binding,GO:00163…	mmu04020:Calcium signaling pathway,mmu04062:Chemokine signaling pathway,mmu04650:Natural killer cell mediated cytotoxicity,mmu04670:Leukocyte transendothelial migration,mmu04912:GnRH signaling pathway,mmu05161:Hepatitis B,	1	3	D	-0.434152	1	1	0	0	1	1	1	0	1	0	1	0	1	1	1	0	1	1	1	1	0	0	0	1	1	0	0	1	1	0	0	0	0	0
309	sp|Q6ZPE2|MTMR5_MOUSE	Q6ZPE2	77980	Sbf1	SET binding factor 1(Sbf1)	GO:0001558~regulation of cell growth,GO:0007283~spermatogenesis,GO:0043087~regulation of GTPase activity,	GO:0005634~nucleus,	GO:0001691~pseudophosphatase activity,GO:0005085~guanyl-nucleotide exchange factor activity,GO:0017112~Rab guanyl-nucleotide exchange factor activity,GO:0019208~phosphatase regulator activity,	0	1	3	D	-0.435087	0	0	0	0	0	0	0	0	0	0	0	0	0	0	0	0	0	0	0	0	0	0	0	0	0	0	0	0	0	0	0	0	0	0
310	sp|Q8R570|SNP47_MOUSE	Q8R570	67826	Snap47	synaptosomal-associated protein, 47(Snap47)	GO:0016082~synaptic vesicle priming,GO:0031629~synaptic vesicle fusion to presynaptic active zone membrane,GO:0060291~long-term synaptic potentiation,	GO:0005737~cytoplasm,GO:0005886~plasma membrane,GO:0012505~endomembrane system,GO:0016020~membrane,GO:0030425~dendrite,GO:0031083~BLOC-1 complex,GO:0031201~SNARE complex,GO:0043025~neuronal cell body,GO:0048471~perinuclear region of cytoplasm,GO:0098793~presynapse,	GO:0005484~SNAP receptor activity,GO:0019905~syntaxin binding,	0	0	2	D	-0.437109	0	1	1	0	0	1	0	0	1	0	0	0	0	0	0	0	0	0	0	0	0	0	0	0	0	0	0	0	1	0	0	0	0	0
311	sp|Q9JHI5|IVD_MOUSE	Q9JHI5	56357	Ivd	isovaleryl coenzyme A dehydrogenase(Ivd)	GO:0006552~leucine catabolic process,GO:0008152~metabolic process,GO:0033539~fatty acid beta-oxidation using acyl-CoA dehydrogenase,GO:0055088~lipid homeostasis,GO:0055114~oxidation-reduction process,	GO:0005654~nucleoplasm,GO:0005739~mitochondrion,GO:0005759~mitochondrial matrix,GO:0031966~mitochondrial membrane,	GO:0000062~fatty-acyl-CoA binding,GO:0003995~acyl-CoA dehydrogenase activity,GO:0008470~isovaleryl-CoA dehydrogenase activity,GO:0009055~electron carrier activity,GO:0016491~oxidoreductase activity,GO:0016627~oxidoreductase activity, acting on the CH-CH group of donors,GO:0050660~flavin adenine dinucleotide binding,GO:0052890~oxidoreductase activity, acting on the CH-CH group of donors, with a fl…	mmu00280:Valine, leucine and isoleucine degradation,mmu01100:Metabolic pathways,	0	2	D	-0.438596	0	0	0	0	0	0	0	0	0	0	0	0	0	0	0	0	0	0	0	0	0	0	0	0	0	0	0	0	0	0	0	0	1	0
312	sp|Q6ZWN5|RS9_MOUSE	Q6ZWN5	76846	Rps9	ribosomal protein S9(Rps9)	GO:0006412~translation,GO:0008284~positive regulation of cell proliferation,GO:0045903~positive regulation of translational fidelity,	GO:0005622~intracellular,GO:0005634~nucleus,GO:0005730~nucleolus,GO:0005737~cytoplasm,GO:0005840~ribosome,GO:0005925~focal adhesion,GO:0015935~small ribosomal subunit,GO:0016020~membrane,GO:0022627~cytosolic small ribosomal subunit,GO:0030529~intracellular ribonucleoprotein complex,GO:0070062~extracellular exosome,	GO:0003723~RNA binding,GO:0003735~structural constituent of ribosome,GO:0019843~rRNA binding,GO:0044822~poly(A) RNA binding,GO:0045182~translation regulator activity,GO:1990932~5.8S rRNA binding,	mmu03010:Ribosome,	0	2	D	-0.438903	0	0	0	0	0	0	0	0	0	0	0	0	0	0	0	0	0	0	0	0	0	0	0	0	0	0	0	0	0	0	0	0	0	0
313	sp|P47738|ALDH2_MOUSE	P47738	11669	Aldh2	aldehyde dehydrogenase 2, mitochondrial(Aldh2)	GO:0001889~liver development,GO:0006068~ethanol catabolic process,GO:0008152~metabolic process,GO:0032355~response to estradiol,GO:0032496~response to lipopolysaccharide,GO:0032570~response to progesterone,GO:0032870~cellular response to hormone stimulus,GO:0033574~response to testosterone,GO:0035094~response to nicotine,GO:0043066~negative regulation of apoptotic process,GO:0055093~response to h…	GO:0005739~mitochondrion,GO:0005759~mitochondrial matrix,GO:0070062~extracellular exosome,	GO:0004029~aldehyde dehydrogenase (NAD) activity,GO:0016491~oxidoreductase activity,GO:0016620~oxidoreductase activity, acting on the aldehyde or oxo group of donors, NAD or NADP as acceptor,GO:0042802~identical protein binding,GO:0070404~NADH binding,	mmu00010:Glycolysis / Gluconeogenesis,mmu00040:Pentose and glucuronate interconversions,mmu00053:Ascorbate and aldarate metabolism,mmu00071:Fatty acid degradation,mmu00280:Valine, leucine and isoleucine degradation,mmu00310:Lysine degradation,mmu00330:Arginine and proline metabolism,mmu00340:Histidine metabolism,mmu00380:Tryptophan metabolism,mmu00410:beta-Alanine metabolism,mmu00561:Glycerolipid…	0	2	D	-0.439699	0	0	0	0	0	0	0	0	0	0	0	0	1	0	0	0	0	0	0	0	0	0	0	0	0	0	0	0	0	0	0	0	0	0
314	sp|P40124|CAP1_MOUSE	P40124	12331	Cap1	CAP, adenylate cyclase-associated protein 1 (yeast)(Cap1)	GO:0000902~cell morphogenesis,GO:0001667~ameboidal-type cell migration,GO:0002576~platelet degranulation,GO:0006898~receptor-mediated endocytosis,GO:0007010~cytoskeleton organization,GO:0007163~establishment or maintenance of cell polarity,GO:0007165~signal transduction,GO:0008154~actin polymerization or depolymerization,GO:0030036~actin cytoskeleton organization,GO:0045761~regulation of adenylat…	GO:0005576~extracellular region,GO:0005737~cytoplasm,GO:0005829~cytosol,GO:0005886~plasma membrane,GO:0005925~focal adhesion,GO:0016020~membrane,GO:0030864~cortical actin cytoskeleton,GO:0070062~extracellular exosome,	GO:0003779~actin binding,GO:0008179~adenylate cyclase binding,	0	1	4	D	-0.4402	0	1	1	0	1	0	0	0	0	0	0	0	0	0	0	0	0	0	0	0	0	0	0	0	1	0	0	0	0	0	0	0	0	0
315	tr|B1AQZ0|B1AQZ0_MOUSE	B1AQZ0	20362	41160	septin 8(Sept8)	0	GO:0005737~cytoplasm,GO:0005856~cytoskeleton,GO:0043209~myelin sheath,	GO:0000166~nucleotide binding,GO:0005525~GTP binding,	mmu05100:Bacterial invasion of epithelial cells,	0	2	D	-0.440721	0	0	0	0	0	0	0	0	0	0	0	0	0	0	0	0	0	0	0	0	0	0	0	0	0	0	0	0	0	0	0	0	0	0
316	tr|B7ZC46|B7ZC46_MOUSE	B7ZC46	20362	41160	septin 8(Sept8)	0	GO:0005737~cytoplasm,GO:0005856~cytoskeleton,GO:0043209~myelin sheath,	GO:0000166~nucleotide binding,GO:0005525~GTP binding,	mmu05100:Bacterial invasion of epithelial cells,	0	2	D	-0.440721	0	0	0	0	0	0	0	0	0	0	0	0	0	0	0	0	0	0	0	0	0	0	0	0	0	0	0	0	0	0	0	0	0	0
317	tr|Q6DFZ1|Q6DFZ1_MOUSE	Q6DFZ1	107338	Gbf1	golgi-specific brefeldin A-resistance factor 1(Gbf1)	GO:0002263~cell activation involved in immune response,GO:0006890~retrograde vesicle-mediated transport, Golgi to ER,GO:0006895~Golgi to endosome transport,GO:0007030~Golgi organization,GO:0007346~regulation of mitotic cell cycle,GO:0016192~vesicle-mediated transport,GO:0030593~neutrophil chemotaxis,GO:0032012~regulation of ARF protein signal transduction,GO:0034067~protein localization to Golgi …	GO:0000139~Golgi membrane,GO:0005739~mitochondrion,GO:0005777~peroxisome,GO:0005788~endoplasmic reticulum lumen,GO:0005793~endoplasmic reticulum-Golgi intermediate compartment,GO:0005794~Golgi apparatus,GO:0005795~Golgi stack,GO:0005801~cis-Golgi network,GO:0005802~trans-Golgi network,GO:0005829~cytosol,GO:0016020~membrane,GO:0031252~cell leading edge,	GO:0005086~ARF guanyl-nucleotide exchange factor activity,GO:0005547~phosphatidylinositol-3,4,5-trisphosphate binding,GO:0080025~phosphatidylinositol-3,5-bisphosphate binding,	mmu04144:Endocytosis,	0	2	D	-0.44181	0	1	1	0	0	0	0	0	0	0	0	0	0	0	0	0	0	0	0	0	0	0	0	0	1	0	0	0	0	0	0	0	0	0
318	sp|P00920|CAH2_MOUSE	P00920	12349	Car2	carbonic anhydrase 2(Car2)	GO:0001822~kidney development,GO:0002009~morphogenesis of an epithelium,GO:0006730~one-carbon metabolic process,GO:0006885~regulation of pH,GO:0009268~response to pH,GO:0010043~response to zinc ion,GO:0015670~carbon dioxide transport,GO:0032230~positive regulation of synaptic transmission, GABAergic,GO:0032849~positive regulation of cellular pH reduction,GO:0038166~angiotensin-activated signaling…	GO:0005615~extracellular space,GO:0005737~cytoplasm,GO:0005829~cytosol,GO:0005886~plasma membrane,GO:0005902~microvillus,GO:0016020~membrane,GO:0016323~basolateral plasma membrane,GO:0030424~axon,GO:0043209~myelin sheath,GO:0045177~apical part of cell,GO:0070062~extracellular exosome,	GO:0004064~arylesterase activity,GO:0004089~carbonate dehydratase activity,GO:0008270~zinc ion binding,GO:0016829~lyase activity,GO:0046872~metal ion binding,	mmu00910:Nitrogen metabolism,mmu04964:Proximal tubule bicarbonate reclamation,mmu04966:Collecting duct acid secretion,mmu04971:Gastric acid secretion,mmu04972:Pancreatic secretion,mmu04976:Bile secretion,	0	2	D	-0.442082	0	1	0	0	0	1	0	0	0	0	0	0	0	0	0	0	1	0	0	0	0	0	0	0	0	0	0	0	0	0	0	0	0	0
319	sp|Q9JLC8-3|SACS_MOUSE	Q9JLC8	50720	Sacs	sacsin(Sacs)	0	GO:0005737~cytoplasm,	GO:0050750~low-density lipoprotein particle receptor binding,	0	0	2	D	-0.442145	0	0	0	0	0	0	0	0	0	0	0	0	0	0	0	0	0	0	0	0	0	0	0	0	0	0	0	0	0	0	0	0	0	0
320	sp|P60335|PCBP1_MOUSE	P60335	23983	Pcbp1	poly(rC) binding protein 1(Pcbp1)	GO:0006397~mRNA processing,GO:0039694~viral RNA genome replication,GO:0045944~positive regulation of transcription from RNA polymerase II promoter,	GO:0005634~nucleus,GO:0005654~nucleoplasm,GO:0005737~cytoplasm,GO:0005913~cell-cell adherens junction,GO:0016020~membrane,GO:0030529~intracellular ribonucleoprotein complex,GO:0043231~intracellular membrane-bounded organelle,GO:0070062~extracellular exosome,	GO:0000981~RNA polymerase II transcription factor activity, sequence-specific DNA binding,GO:0003676~nucleic acid binding,GO:0003677~DNA binding,GO:0003697~single-stranded DNA binding,GO:0003723~RNA binding,GO:0003729~mRNA binding,GO:0005515~protein binding,GO:0008494~translation activator activity,GO:0044822~poly(A) RNA binding,GO:0098641~cadherin binding involved in cell-cell adhesion,GO:009884…	mmu03040:Spliceosome,	0	2	D	-0.442652	0	0	0	0	0	0	0	0	0	0	0	0	0	0	0	0	0	0	0	0	0	0	0	0	0	0	0	0	0	0	0	0	0	0
321	sp|Q9D7B6|ACAD8_MOUSE	Q9D7B6	66948	Acad8	acyl-Coenzyme A dehydrogenase family, member 8(Acad8)	GO:0006574~valine catabolic process,GO:0008152~metabolic process,GO:0009083~branched-chain amino acid catabolic process,GO:0033539~fatty acid beta-oxidation using acyl-CoA dehydrogenase,GO:0055088~lipid homeostasis,GO:0055114~oxidation-reduction process,	GO:0005739~mitochondrion,	GO:0000062~fatty-acyl-CoA binding,GO:0003995~acyl-CoA dehydrogenase activity,GO:0009055~electron carrier activity,GO:0016491~oxidoreductase activity,GO:0016627~oxidoreductase activity, acting on the CH-CH group of donors,GO:0050660~flavin adenine dinucleotide binding,GO:0052890~oxidoreductase activity, acting on the CH-CH group of donors, with a flavin as acceptor,	mmu00280:Valine, leucine and isoleucine degradation,mmu01100:Metabolic pathways,	0	2	D	-0.443199	0	0	0	0	0	0	0	0	0	0	0	0	0	0	0	0	0	0	0	0	0	0	0	0	0	0	0	0	0	0	0	0	1	0
322	tr|E9Q2X2|E9Q2X2_MOUSE	E9Q2X2	18191	Nrxn3	neurexin III(Nrxn3)	GO:0001525~angiogenesis,GO:0007155~cell adhesion,GO:0007268~chemical synaptic transmission,GO:0007269~neurotransmitter secretion,GO:0007416~synapse assembly,GO:0007612~learning,GO:0030534~adult behavior,GO:0035176~social behavior,GO:0051965~positive regulation of synapse assembly,GO:0071625~vocalization behavior,GO:0090129~positive regulation of synapse maturation,	GO:0016020~membrane,GO:0016021~integral component of membrane,GO:0042734~presynaptic membrane,GO:0043234~protein complex,GO:0098793~presynapse,	GO:0005246~calcium channel regulator activity,GO:0046872~metal ion binding,	mmu04514:Cell adhesion molecules (CAMs),	0	2	D	-0.445562	0	1	0	0	0	1	1	1	0	1	0	0	0	0	0	0	0	1	0	0	0	0	0	1	0	0	0	0	0	0	0	0	0	0
323	sp|Q9R0P3|ESTD_MOUSE	Q9R0P3	13885	Esd	esterase D/formylglutathione hydrolase(Esd)	GO:0046294~formaldehyde catabolic process,	GO:0005737~cytoplasm,GO:0016023~cytoplasmic, membrane-bounded vesicle,GO:0031410~cytoplasmic vesicle,GO:0070062~extracellular exosome,	GO:0016787~hydrolase activity,GO:0016788~hydrolase activity, acting on ester bonds,GO:0018738~S-formylglutathione hydrolase activity,GO:0052689~carboxylic ester hydrolase activity,	mmu01200:Carbon metabolism,	0	2	D	-0.447025	0	0	0	0	0	0	0	0	0	0	0	0	0	0	0	0	0	0	0	0	0	0	0	0	0	0	0	0	0	0	0	0	0	0
324	sp|Q8BLR2|CPNE4_MOUSE	Q8BLR2	74020	Cpne4	copine IV(Cpne4)	0	GO:0070062~extracellular exosome,	GO:0005515~protein binding,	0	0	2	D	-0.447356	0	0	0	0	0	0	0	0	0	0	0	0	0	0	0	0	0	0	0	0	0	0	0	0	0	0	0	0	0	0	0	0	0	0
325	sp|Q7TPR4|ACTN1_MOUSE	Q7TPR4	109711	Actn1	actinin, alpha 1(Actn1)	GO:0007015~actin filament organization,GO:0030220~platelet formation,GO:0030865~cortical cytoskeleton organization,GO:0036344~platelet morphogenesis,GO:0048041~focal adhesion assembly,GO:0051017~actin filament bundle assembly,GO:0051271~negative regulation of cellular component movement,GO:0051639~actin filament network formation,GO:0051764~actin crosslink formation,	GO:0001725~stress fiber,GO:0001726~ruffle,GO:0005615~extracellular space,GO:0005622~intracellular,GO:0005634~nucleus,GO:0005737~cytoplasm,GO:0005856~cytoskeleton,GO:0005884~actin filament,GO:0005886~plasma membrane,GO:0005903~brush border,GO:0005911~cell-cell junction,GO:0005916~fascia adherens,GO:0005925~focal adhesion,GO:0016020~membrane,GO:0030017~sarcomere,GO:0030018~Z disc,GO:0030054~cell ju…	GO:0003725~double-stranded RNA binding,GO:0003779~actin binding,GO:0005178~integrin binding,GO:0005509~calcium ion binding,GO:0005515~protein binding,GO:0017166~vinculin binding,GO:0019904~protein domain specific binding,GO:0030374~ligand-dependent nuclear receptor transcription coactivator activity,GO:0042803~protein homodimerization activity,GO:0044325~ion channel binding,GO:0046872~metal ion b…	mmu04510:Focal adhesion,mmu04520:Adherens junction,mmu04530:Tight junction,mmu04670:Leukocyte transendothelial migration,mmu04810:Regulation of actin cytoskeleton,mmu05146:Amoebiasis,mmu05203:Viral carcinogenesis,mmu05322:Systemic lupus erythematosus,mmu05412:Arrhythmogenic right ventricular cardiomyopathy (ARVC),	0	4	D	-0.447479	0	0	0	0	1	0	1	0	0	0	0	0	0	0	1	0	0	0	0	0	0	0	0	0	0	0	0	0	0	0	0	0	0	0
326	tr|A1BN54|A1BN54_MOUSE	A1BN54	109711	Actn1	actinin, alpha 1(Actn1)	GO:0007015~actin filament organization,GO:0030220~platelet formation,GO:0030865~cortical cytoskeleton organization,GO:0036344~platelet morphogenesis,GO:0048041~focal adhesion assembly,GO:0051017~actin filament bundle assembly,GO:0051271~negative regulation of cellular component movement,GO:0051639~actin filament network formation,GO:0051764~actin crosslink formation,	GO:0001725~stress fiber,GO:0001726~ruffle,GO:0005615~extracellular space,GO:0005622~intracellular,GO:0005634~nucleus,GO:0005737~cytoplasm,GO:0005856~cytoskeleton,GO:0005884~actin filament,GO:0005886~plasma membrane,GO:0005903~brush border,GO:0005911~cell-cell junction,GO:0005916~fascia adherens,GO:0005925~focal adhesion,GO:0016020~membrane,GO:0030017~sarcomere,GO:0030018~Z disc,GO:0030054~cell ju…	GO:0003725~double-stranded RNA binding,GO:0003779~actin binding,GO:0005178~integrin binding,GO:0005509~calcium ion binding,GO:0005515~protein binding,GO:0017166~vinculin binding,GO:0019904~protein domain specific binding,GO:0030374~ligand-dependent nuclear receptor transcription coactivator activity,GO:0042803~protein homodimerization activity,GO:0044325~ion channel binding,GO:0046872~metal ion b…	mmu04510:Focal adhesion,mmu04520:Adherens junction,mmu04530:Tight junction,mmu04670:Leukocyte transendothelial migration,mmu04810:Regulation of actin cytoskeleton,mmu05146:Amoebiasis,mmu05203:Viral carcinogenesis,mmu05322:Systemic lupus erythematosus,mmu05412:Arrhythmogenic right ventricular cardiomyopathy (ARVC),	0	4	D	-0.447479	0	0	0	0	1	0	1	0	0	0	0	0	0	0	1	0	0	0	0	0	0	0	0	0	0	0	0	0	0	0	0	0	0	0
327	sp|Q8CCB4|VPS53_MOUSE	Q8CCB4	68299	Vps53	VPS53 GARP complex subunit(Vps53)	GO:0006810~transport,GO:0007041~lysosomal transport,GO:0015031~protein transport,GO:0032456~endocytic recycling,GO:0042147~retrograde transport, endosome to Golgi,	GO:0000938~GARP complex,GO:0005768~endosome,GO:0005794~Golgi apparatus,GO:0005802~trans-Golgi network,GO:0005829~cytosol,GO:0010008~endosome membrane,GO:0016020~membrane,GO:0048471~perinuclear region of cytoplasm,GO:0055037~recycling endosome,GO:1990745~EARP complex,	0	0	0	2	D	-0.447619	0	1	1	0	0	0	0	0	0	0	0	0	0	0	0	0	0	0	0	0	0	0	0	0	0	0	0	0	0	0	0	0	0	0
328	sp|Q91V64|ISOC1_MOUSE	Q91V64	66307	Isoc1	isochorismatase domain containing 1(Isoc1)	GO:0008152~metabolic process,	GO:0005737~cytoplasm,GO:0005777~peroxisome,GO:0070062~extracellular exosome,	GO:0003824~catalytic activity,	0	0	2	D	-0.447637	0	0	0	0	0	0	0	0	0	0	0	0	0	0	0	0	0	0	0	0	0	0	0	0	0	0	0	0	0	0	0	0	0	0
329	tr|E9QP54|E9QP54_MOUSE	E9QP54	52906	Ahi1	Abelson helper integration site 1(Ahi1)	GO:0001738~morphogenesis of a polarized epithelium,GO:0001947~heart looping,GO:0002092~positive regulation of receptor internalization,GO:0006903~vesicle targeting,GO:0007169~transmembrane receptor protein tyrosine kinase signaling pathway,GO:0007417~central nervous system development,GO:0010628~positive regulation of gene expression,GO:0010842~retina layer formation,GO:0010976~positive regulatio…	GO:0001750~photoreceptor outer segment,GO:0005737~cytoplasm,GO:0005813~centrosome,GO:0005814~centriole,GO:0005856~cytoskeleton,GO:0005911~cell-cell junction,GO:0005912~adherens junction,GO:0005929~cilium,GO:0030054~cell junction,GO:0031513~nonmotile primary cilium,GO:0036038~MKS complex,GO:0036064~ciliary basal body,GO:0042995~cell projection,GO:0072372~primary cilium,	GO:0005515~protein binding,GO:0042802~identical protein binding,	0	0	2	D	-0.447763	1	1	1	0	0	0	0	0	0	0	0	0	1	0	0	0	0	0	0	0	0	1	0	0	0	0	0	0	0	0	0	0	0	0
330	sp|Q791T5-2|MTCH1_MOUSE	Q791T5	56462	Mtch1	mitochondrial carrier 1(Mtch1)	GO:0006810~transport,GO:0006915~apoptotic process,GO:0006919~activation of cysteine-type endopeptidase activity involved in apoptotic process,GO:0043065~positive regulation of apoptotic process,	GO:0005739~mitochondrion,GO:0005743~mitochondrial inner membrane,GO:0016020~membrane,GO:0016021~integral component of membrane,	0	0	0	2	D	-0.448872	0	1	0	0	0	0	0	0	0	0	0	0	1	1	0	0	0	0	0	0	0	0	0	0	0	0	0	0	0	0	0	0	0	0
331	sp|P97379|G3BP2_MOUSE	P97379	23881	G3bp2	GTPase activating protein (SH3 domain) binding protein 2(G3bp2)	GO:0006810~transport,GO:0007264~small GTPase mediated signal transduction,GO:0051028~mRNA transport,	GO:0005622~intracellular,GO:0005737~cytoplasm,GO:0005829~cytosol,GO:0030529~intracellular ribonucleoprotein complex,	GO:0000166~nucleotide binding,GO:0003676~nucleic acid binding,GO:0003723~RNA binding,GO:0003729~mRNA binding,GO:0044822~poly(A) RNA binding,	0	0	2	D	-0.449023	0	1	0	0	0	0	0	0	0	0	0	0	0	0	0	0	0	0	0	0	0	0	0	0	0	0	0	0	0	0	0	0	0	0
332	sp|Q8BVI4|DHPR_MOUSE	Q8BVI4	110391	Qdpr	quinoid dihydropteridine reductase(Qdpr)	GO:0001889~liver development,GO:0006559~L-phenylalanine catabolic process,GO:0006729~tetrahydrobiopterin biosynthetic process,GO:0010044~response to aluminum ion,GO:0010288~response to lead ion,GO:0033762~response to glucagon,GO:0035690~cellular response to drug,GO:0055114~oxidation-reduction process,	GO:0005737~cytoplasm,GO:0005739~mitochondrion,GO:0005829~cytosol,GO:0043005~neuron projection,GO:0070062~extracellular exosome,	GO:0004155~6,7-dihydropteridine reductase activity,GO:0016491~oxidoreductase activity,GO:0042803~protein homodimerization activity,GO:0070402~NADPH binding,GO:0070404~NADH binding,	mmu00790:Folate biosynthesis,mmu01100:Metabolic pathways,	0	2	D	-0.449449	0	0	0	0	0	0	0	0	0	0	0	0	0	0	0	0	0	0	0	0	0	0	0	0	0	0	0	0	0	0	0	0	0	0
333	sp|B9EKR1|PRPTZ_MOUSE	B9EKR1	19283	Ptprz1	protein tyrosine phosphatase, receptor type Z, polypeptide 1(Ptprz1)	GO:0002244~hematopoietic progenitor cell differentiation,GO:0006470~protein dephosphorylation,GO:0007409~axonogenesis,GO:0007413~axonal fasciculation,GO:0007611~learning or memory,GO:0008285~negative regulation of cell proliferation,GO:0008542~visual learning,GO:0010812~negative regulation of cell-substrate adhesion,GO:0010976~positive regulation of neuron projection development,GO:0016311~dephos…	GO:0005576~extracellular region,GO:0005578~proteinaceous extracellular matrix,GO:0005615~extracellular space,GO:0005737~cytoplasm,GO:0005886~plasma membrane,GO:0016020~membrane,GO:0016021~integral component of membrane,GO:0030027~lamellipodium,GO:0030175~filopodium,GO:0030424~axon,GO:0030425~dendrite,GO:0030426~growth cone,GO:0031226~intrinsic component of plasma membrane,GO:0032587~ruffle membra…	GO:0004721~phosphoprotein phosphatase activity,GO:0004725~protein tyrosine phosphatase activity,GO:0005515~protein binding,GO:0016787~hydrolase activity,GO:0016791~phosphatase activity,GO:0017134~fibroblast growth factor binding,	0	0	2	D	-0.451483	1	0	0	1	0	0	1	0	0	1	0	0	1	0	0	0	0	0	0	0	0	1	0	0	1	0	0	0	0	0	0	0	0	1
334	sp|Q3UE37|UBE2Z_MOUSE	Q3UE37	268470	Ube2z	ubiquitin-conjugating enzyme E2Z(Ube2z)	GO:0006915~apoptotic process,GO:0016567~protein ubiquitination,GO:0042787~protein ubiquitination involved in ubiquitin-dependent protein catabolic process,	GO:0005634~nucleus,GO:0005654~nucleoplasm,GO:0005737~cytoplasm,	GO:0000166~nucleotide binding,GO:0005524~ATP binding,GO:0016740~transferase activity,GO:0031625~ubiquitin protein ligase binding,GO:0061630~ubiquitin protein ligase activity,GO:0061631~ubiquitin conjugating enzyme activity,	mmu04120:Ubiquitin mediated proteolysis,	0	2	D	-0.452012	0	0	0	0	0	0	0	0	0	0	0	0	1	1	0	0	0	0	0	0	0	0	0	0	0	0	0	0	0	0	0	0	0	0
335	sp|P56399|UBP5_MOUSE	P56399	22225	Usp5	ubiquitin specific peptidase 5 (isopeptidase T)(Usp5)	GO:0006508~proteolysis,GO:0006511~ubiquitin-dependent protein catabolic process,GO:0016579~protein deubiquitination,GO:0032436~positive regulation of proteasomal ubiquitin-dependent protein catabolic process,GO:0071108~protein K48-linked deubiquitination,	0	GO:0004843~thiol-dependent ubiquitin-specific protease activity,GO:0005515~protein binding,GO:0008233~peptidase activity,GO:0008234~cysteine-type peptidase activity,GO:0008270~zinc ion binding,GO:0016787~hydrolase activity,GO:0036459~thiol-dependent ubiquitinyl hydrolase activity,GO:0043130~ubiquitin binding,GO:0046872~metal ion binding,	0	0	4	D	-0.452212	0	0	0	0	0	0	0	0	0	0	0	0	0	1	0	0	0	0	0	0	0	0	0	0	0	0	0	0	0	0	0	0	0	0
336	tr|Q3U4W8|Q3U4W8_MOUSE	Q3U4W8	22225	Usp5	ubiquitin specific peptidase 5 (isopeptidase T)(Usp5)	GO:0006508~proteolysis,GO:0006511~ubiquitin-dependent protein catabolic process,GO:0016579~protein deubiquitination,GO:0032436~positive regulation of proteasomal ubiquitin-dependent protein catabolic process,GO:0071108~protein K48-linked deubiquitination,	0	GO:0004843~thiol-dependent ubiquitin-specific protease activity,GO:0005515~protein binding,GO:0008233~peptidase activity,GO:0008234~cysteine-type peptidase activity,GO:0008270~zinc ion binding,GO:0016787~hydrolase activity,GO:0036459~thiol-dependent ubiquitinyl hydrolase activity,GO:0043130~ubiquitin binding,GO:0046872~metal ion binding,	0	0	4	D	-0.452212	0	0	0	0	0	0	0	0	0	0	0	0	0	1	0	0	0	0	0	0	0	0	0	0	0	0	0	0	0	0	0	0	0	0
337	sp|P55066|NCAN_MOUSE	P55066	13004	Ncan	neurocan(Ncan)	GO:0001501~skeletal system development,GO:0007155~cell adhesion,GO:0007411~axon guidance,GO:0007417~central nervous system development,GO:0051823~regulation of synapse structural plasticity,	GO:0005576~extracellular region,GO:0005578~proteinaceous extracellular matrix,GO:0005886~plasma membrane,	GO:0005201~extracellular matrix structural constituent,GO:0005509~calcium ion binding,GO:0005540~hyaluronic acid binding,GO:0030246~carbohydrate binding,	0	0	2	D	-0.452332	1	0	0	1	0	0	1	1	0	0	0	0	0	0	0	0	0	0	0	0	0	0	0	0	0	0	0	0	0	0	0	0	0	1
338	sp|P31938|MP2K1_MOUSE	P31938	26395	Map2k1	mitogen-activated protein kinase kinase 1(Map2k1)	GO:0000165~MAPK cascade,GO:0000187~activation of MAPK activity,GO:0001932~regulation of protein phosphorylation,GO:0003056~regulation of vascular smooth muscle contraction,GO:0006468~protein phosphorylation,GO:0006979~response to oxidative stress,GO:0007050~cell cycle arrest,GO:0007067~mitotic nuclear division,GO:0007507~heart development,GO:0008283~cell proliferation,GO:0008285~negative regulati…	GO:0005634~nucleus,GO:0005737~cytoplasm,GO:0005739~mitochondrion,GO:0005769~early endosome,GO:0005770~late endosome,GO:0005783~endoplasmic reticulum,GO:0005794~Golgi apparatus,GO:0005815~microtubule organizing center,GO:0005829~cytosol,GO:0005856~cytoskeleton,GO:0005874~microtubule,GO:0005886~plasma membrane,GO:0005925~focal adhesion,GO:0005938~cell cortex,GO:0016020~membrane,GO:0030424~axon,GO:0…	GO:0000166~nucleotide binding,GO:0004672~protein kinase activity,GO:0004674~protein serine/threonine kinase activity,GO:0004702~receptor signaling protein serine/threonine kinase activity,GO:0004708~MAP kinase kinase activity,GO:0004712~protein serine/threonine/tyrosine kinase activity,GO:0004713~protein tyrosine kinase activity,GO:0004728~receptor signaling protein tyrosine phosphatase activity,…	mmu04010:MAPK signaling pathway,mmu04012:ErbB signaling pathway,mmu04014:Ras signaling pathway,mmu04015:Rap1 signaling pathway,mmu04022:cGMP-PKG signaling pathway,mmu04024:cAMP signaling pathway,mmu04062:Chemokine signaling pathway,mmu04066:HIF-1 signaling pathway,mmu04068:FoxO signaling pathway,mmu04071:Sphingolipid signaling pathway,mmu04114:Oocyte meiosis,mmu04151:PI3K-Akt signaling pathway,mm…	0	2	D	-0.453279	1	1	1	1	0	0	1	0	0	0	0	0	0	0	0	1	1	0	0	1	0	1	0	0	1	0	0	1	0	0	1	0	0	1
339	sp|Q3UHD9|AGAP2_MOUSE	Q3UHD9	216439	Agap2	ArfGAP with GTPase domain, ankyrin repeat and PH domain 2(Agap2)	GO:0007264~small GTPase mediated signal transduction,GO:0014068~positive regulation of phosphatidylinositol 3-kinase signaling,GO:0016197~endosomal transport,GO:0030036~actin cytoskeleton organization,GO:0033601~positive regulation of mammary gland epithelial cell proliferation,GO:0042177~negative regulation of protein catabolic process,GO:0043066~negative regulation of apoptotic process,GO:00435…	GO:0005634~nucleus,GO:0005730~nucleolus,GO:0005737~cytoplasm,GO:0005739~mitochondrion,GO:0005768~endosome,GO:0016020~membrane,GO:0070062~extracellular exosome,	GO:0000166~nucleotide binding,GO:0003924~GTPase activity,GO:0005096~GTPase activator activity,GO:0005515~protein binding,GO:0005524~ATP binding,GO:0005525~GTP binding,GO:0019901~protein kinase binding,GO:0030295~protein kinase activator activity,GO:0035014~phosphatidylinositol 3-kinase regulator activity,GO:0046872~metal ion binding,	mmu04068:FoxO signaling pathway,mmu04144:Endocytosis,	0	2	D	-0.453386	0	1	0	0	1	0	0	0	0	0	0	0	1	0	0	0	0	0	0	0	0	0	0	0	0	0	0	0	0	0	0	0	0	0
340	sp|P97855|G3BP1_MOUSE	P97855	27041	G3bp1	GTPase activating protein (SH3 domain) binding protein 1(G3bp1)	GO:0006810~transport,GO:0090090~negative regulation of canonical Wnt signaling pathway,	GO:0005622~intracellular,GO:0005634~nucleus,GO:0005737~cytoplasm,GO:0005829~cytosol,GO:0005886~plasma membrane,GO:0005925~focal adhesion,GO:0010494~cytoplasmic stress granule,GO:0016020~membrane,	GO:0000166~nucleotide binding,GO:0003676~nucleic acid binding,GO:0003677~DNA binding,GO:0003723~RNA binding,GO:0003729~mRNA binding,GO:0004386~helicase activity,GO:0004518~nuclease activity,GO:0004519~endonuclease activity,GO:0005515~protein binding,GO:0005524~ATP binding,GO:0016787~hydrolase activity,GO:0044822~poly(A) RNA binding,	0	0	2	D	-0.454043	0	1	0	0	0	0	0	0	0	0	0	0	0	0	0	0	0	0	0	0	0	0	0	0	0	0	0	0	0	0	0	0	0	0
341	sp|Q9CPV4|GLOD4_MOUSE	Q9CPV4	67201	Glod4	glyoxalase domain containing 4(Glod4)	GO:0098609~cell-cell adhesion,	GO:0005739~mitochondrion,GO:0005913~cell-cell adherens junction,GO:0070062~extracellular exosome,	GO:0098641~cadherin binding involved in cell-cell adhesion,	0	0	2	D	-0.4547	0	0	0	0	0	0	1	0	0	0	0	0	0	0	0	0	0	0	0	0	0	0	0	0	0	0	0	0	0	0	0	0	0	0
342	sp|Q61282|PGCA_MOUSE	Q61282	11595	Acan	aggrecan(Acan)	GO:0001502~cartilage condensation,GO:0002063~chondrocyte development,GO:0007155~cell adhesion,GO:0007417~central nervous system development,GO:0007507~heart development,GO:0030166~proteoglycan biosynthetic process,GO:0030199~collagen fibril organization,GO:0030336~negative regulation of cell migration,	GO:0005576~extracellular region,GO:0005578~proteinaceous extracellular matrix,GO:0005604~basement membrane,GO:0072534~perineuronal net,	GO:0005201~extracellular matrix structural constituent,GO:0005509~calcium ion binding,GO:0005515~protein binding,GO:0005540~hyaluronic acid binding,GO:0030246~carbohydrate binding,GO:0046872~metal ion binding,	0	0	2	D	-0.455661	0	0	0	0	0	0	1	0	0	0	0	0	0	0	0	0	0	0	0	0	0	0	0	0	1	0	0	0	0	0	0	0	0	0
343	sp|Q80TQ2-2|CYLD_MOUSE	Q80TQ2	74256	Cyld	CYLD lysine 63 deubiquitinase(Cyld)	GO:0006508~proteolysis,GO:0006511~ubiquitin-dependent protein catabolic process,GO:0007346~regulation of mitotic cell cycle,GO:0010803~regulation of tumor necrosis factor-mediated signaling pathway,GO:0016055~Wnt signaling pathway,GO:0016579~protein deubiquitination,GO:0032088~negative regulation of NF-kappaB transcription factor activity,GO:0042347~negative regulation of NF-kappaB import into nu…	GO:0005737~cytoplasm,GO:0005813~centrosome,GO:0005819~spindle,GO:0005829~cytosol,GO:0005856~cytoskeleton,GO:0005874~microtubule,GO:0005881~cytoplasmic microtubule,GO:0005886~plasma membrane,GO:0016020~membrane,GO:0030496~midbody,GO:0031234~extrinsic component of cytoplasmic side of plasma membrane,GO:0036064~ciliary basal body,GO:0042995~cell projection,GO:0048471~perinuclear region of cytoplasm,…	GO:0004843~thiol-dependent ubiquitin-specific protease activity,GO:0005515~protein binding,GO:0008233~peptidase activity,GO:0008234~cysteine-type peptidase activity,GO:0008270~zinc ion binding,GO:0016787~hydrolase activity,GO:0019901~protein kinase binding,GO:0036459~thiol-dependent ubiquitinyl hydrolase activity,GO:0046872~metal ion binding,GO:0061578~Lys63-specific deubiquitinase activity,GO:00…	mmu04380:Osteoclast differentiation,mmu04622:RIG-I-like receptor signaling pathway,	0	3	D	-0.455676	0	1	0	0	1	0	1	0	0	0	0	0	1	1	0	0	0	0	0	0	0	0	0	0	0	0	0	0	0	0	0	0	0	0
344	sp|Q3UHB8|CC177_MOUSE	Q3UHB8	380768	Gm1568	coiled-coil domain containing 177(Ccdc177)	0	0	0	0	0	2	D	-0.455898	0	0	0	0	0	0	0	0	0	0	0	0	0	0	0	0	0	0	0	0	0	0	0	0	0	0	0	0	0	0	0	0	0	0
345	sp|Q3TXS7|PSMD1_MOUSE	Q3TXS7	70247	Psmd1	proteasome (prosome, macropain) 26S subunit, non-ATPase, 1(Psmd1)	GO:0042176~regulation of protein catabolic process,GO:0043161~proteasome-mediated ubiquitin-dependent protein catabolic process,	GO:0000502~proteasome complex,GO:0005634~nucleus,GO:0008540~proteasome regulatory particle, base subcomplex,GO:0016020~membrane,GO:0016021~integral component of membrane,GO:0022624~proteasome accessory complex,GO:0034515~proteasome storage granule,GO:0070062~extracellular exosome,	GO:0004175~endopeptidase activity,GO:0005515~protein binding,GO:0030234~enzyme regulator activity,	mmu03050:Proteasome,mmu05169:Epstein-Barr virus infection,	1	3	D	-0.456306	0	0	0	0	0	0	0	0	0	0	0	0	0	1	0	0	0	0	0	0	0	0	0	0	0	0	0	0	0	0	0	0	0	0
346	sp|Q8CDG3|VCIP1_MOUSE	Q8CDG3	70675	Vcpip1	valosin containing protein (p97)/p47 complex interacting protein 1(Vcpip1)	GO:0006508~proteolysis,GO:0007030~Golgi organization,GO:0007067~mitotic nuclear division,GO:0016320~endoplasmic reticulum membrane fusion,GO:0016567~protein ubiquitination,GO:0035871~protein K11-linked deubiquitination,GO:0071108~protein K48-linked deubiquitination,GO:0090168~Golgi reassembly,	GO:0005737~cytoplasm,GO:0005783~endoplasmic reticulum,GO:0005794~Golgi apparatus,GO:0005795~Golgi stack,	GO:0004843~thiol-dependent ubiquitin-specific protease activity,GO:0008233~peptidase activity,GO:0008234~cysteine-type peptidase activity,GO:0016787~hydrolase activity,GO:0036459~thiol-dependent ubiquitinyl hydrolase activity,	0	0	3	D	-0.456329	0	0	0	0	0	0	0	0	0	0	0	0	0	1	0	0	0	0	0	0	0	0	0	0	0	0	0	0	0	0	0	0	0	0
347	sp|P70206|PLXA1_MOUSE	P70206	18844	Plxna1	plexin A1(Plxna1)	GO:0007165~signal transduction,GO:0014910~regulation of smooth muscle cell migration,GO:0021785~branchiomotor neuron axon guidance,GO:0048841~regulation of axon extension involved in axon guidance,GO:0060666~dichotomous subdivision of terminal units involved in salivary gland branching,GO:0071526~semaphorin-plexin signaling pathway,GO:0097485~neuron projection guidance,GO:1902287~semaphorin-plexi…	GO:0002116~semaphorin receptor complex,GO:0005634~nucleus,GO:0005737~cytoplasm,GO:0005886~plasma membrane,GO:0005887~integral component of plasma membrane,GO:0016020~membrane,GO:0016021~integral component of membrane,GO:0070062~extracellular exosome,	GO:0005515~protein binding,GO:0017154~semaphorin receptor activity,	mmu04360:Axon guidance,	0	2	D	-0.456672	1	0	0	1	0	0	0	0	0	0	0	0	0	0	0	0	0	0	0	0	0	0	0	0	1	0	0	0	0	0	0	0	0	1
348	tr|S4R2K9|S4R2K9_MOUSE	S4R2K9	11735	Ank3	ankyrin 3, epithelial(Ank3)	GO:0000281~mitotic cytokinesis,GO:0007009~plasma membrane organization,GO:0007165~signal transduction,GO:0007409~axonogenesis,GO:0007411~axon guidance,GO:0007528~neuromuscular junction development,GO:0010628~positive regulation of gene expression,GO:0010650~positive regulation of cell communication by electrical coupling,GO:0010765~positive regulation of sodium ion transport,GO:0010960~magnesium …	GO:0005737~cytoplasm,GO:0005764~lysosome,GO:0005856~cytoskeleton,GO:0005886~plasma membrane,GO:0005923~bicellular tight junction,GO:0009925~basal plasma membrane,GO:0009986~cell surface,GO:0014704~intercalated disc,GO:0014731~spectrin-associated cytoskeleton,GO:0016020~membrane,GO:0016323~basolateral plasma membrane,GO:0016328~lateral plasma membrane,GO:0016529~sarcoplasmic reticulum,GO:0030018~Z…	GO:0005200~structural constituent of cytoskeleton,GO:0005515~protein binding,GO:0008092~cytoskeletal protein binding,GO:0008093~cytoskeletal adaptor activity,GO:0030507~spectrin binding,GO:0030674~protein binding, bridging,GO:0044325~ion channel binding,GO:0045296~cadherin binding,	mmu05205:Proteoglycans in cancer,	1	3	D	-0.457121	1	1	0	1	0	0	1	1	0	0	0	0	0	0	0	0	0	0	0	0	0	0	0	0	0	0	1	0	0	0	0	0	0	1
349	sp|Q9R1P1|PSB3_MOUSE	Q9R1P1	26446	Psmb3	proteasome (prosome, macropain) subunit, beta type 3(Psmb3)	GO:0002479~antigen processing and presentation of exogenous peptide antigen via MHC class I, TAP-dependent,GO:0006508~proteolysis,GO:0030163~protein catabolic process,GO:0051603~proteolysis involved in cellular protein catabolic process,	GO:0000502~proteasome complex,GO:0005634~nucleus,GO:0005654~nucleoplasm,GO:0005737~cytoplasm,GO:0005739~mitochondrion,GO:0005794~Golgi apparatus,GO:0005829~cytosol,GO:0005839~proteasome core complex,GO:0015629~actin cytoskeleton,GO:0070062~extracellular exosome,	GO:0004175~endopeptidase activity,GO:0004298~threonine-type endopeptidase activity,GO:0008233~peptidase activity,GO:0016787~hydrolase activity,	mmu03050:Proteasome,	0	2	D	-0.457503	0	0	0	0	0	0	0	0	0	0	0	0	0	1	0	0	0	0	0	0	0	0	0	0	0	0	0	0	0	0	0	0	0	0
350	sp|Q9CVB6|ARPC2_MOUSE	Q9CVB6	76709	Arpc2	actin related protein 2/3 complex, subunit 2(Arpc2)	GO:0010592~positive regulation of lamellipodium assembly,GO:0014911~positive regulation of smooth muscle cell migration,GO:0030833~regulation of actin filament polymerization,GO:0030838~positive regulation of actin filament polymerization,GO:0034314~Arp2/3 complex-mediated actin nucleation,GO:0036120~cellular response to platelet-derived growth factor stimulus,GO:0090314~positive regulation of pr…	GO:0005737~cytoplasm,GO:0005768~endosome,GO:0005794~Golgi apparatus,GO:0005856~cytoskeleton,GO:0005885~Arp2/3 protein complex,GO:0005886~plasma membrane,GO:0005925~focal adhesion,GO:0015629~actin cytoskeleton,GO:0030054~cell junction,GO:0030426~growth cone,GO:0031252~cell leading edge,GO:0036195~muscle cell projection membrane,GO:0042995~cell projection,GO:0043005~neuron projection,GO:0043197~den…	GO:0003779~actin binding,GO:0005200~structural constituent of cytoskeleton,GO:0005515~protein binding,GO:0032403~protein complex binding,GO:0035254~glutamate receptor binding,GO:0051015~actin filament binding,GO:0051117~ATPase binding,	mmu04144:Endocytosis,mmu04666:Fc gamma R-mediated phagocytosis,mmu04810:Regulation of actin cytoskeleton,mmu05100:Bacterial invasion of epithelial cells,mmu05132:Salmonella infection,	1	3	D	-0.457783	0	1	0	0	1	0	1	0	0	0	0	0	0	0	0	0	0	0	0	0	0	0	0	0	1	0	0	0	0	0	0	0	0	0
351	sp|Q8K3G9|DP13B_MOUSE	Q8K3G9	216190	Appl2	adaptor protein, phosphotyrosine interaction, PH domain and leucine zipper containing 2(Appl2)	GO:0007049~cell cycle,GO:0008283~cell proliferation,	GO:0005634~nucleus,GO:0005737~cytoplasm,GO:0005768~endosome,GO:0010008~endosome membrane,GO:0016020~membrane,GO:0016581~NuRD complex,GO:0031901~early endosome membrane,GO:0070062~extracellular exosome,	GO:0017137~Rab GTPase binding,	0	0	2	D	-0.457975	0	0	0	0	0	0	0	0	0	0	0	0	0	0	0	0	0	0	0	0	0	0	0	0	0	0	0	0	0	0	0	0	0	0
352	sp|Q4ACU6|SHAN3_MOUSE	Q4ACU6	58234	Shank3	SH3/ankyrin domain gene 3(Shank3)	GO:0000165~MAPK cascade,GO:0001838~embryonic epithelial tube formation,GO:0007416~synapse assembly,GO:0007611~learning or memory,GO:0007612~learning,GO:0007613~memory,GO:0007626~locomotory behavior,GO:0021773~striatal medium spiny neuron differentiation,GO:0030534~adult behavior,GO:0032232~negative regulation of actin filament bundle assembly,GO:0035176~social behavior,GO:0035640~exploration beha…	GO:0005737~cytoplasm,GO:0005886~plasma membrane,GO:0014069~postsynaptic density,GO:0016020~membrane,GO:0030054~cell junction,GO:0042995~cell projection,GO:0043005~neuron projection,GO:0043197~dendritic spine,GO:0044309~neuron spine,GO:0045202~synapse,GO:0045211~postsynaptic membrane,GO:0060076~excitatory synapse,GO:0060170~ciliary membrane,	GO:0003779~actin binding,GO:0005515~protein binding,GO:0008022~protein C-terminus binding,GO:0008270~zinc ion binding,GO:0017124~SH3 domain binding,GO:0030160~GKAP/Homer scaffold activity,GO:0035255~ionotropic glutamate receptor binding,GO:0042802~identical protein binding,GO:0043621~protein self-association,GO:0097110~scaffold protein binding,	mmu04724:Glutamatergic synapse,	0	2	D	-0.458216	1	1	0	0	1	1	0	1	1	1	1	0	0	0	0	0	0	0	0	1	0	1	0	0	0	0	0	0	1	0	0	1	0	0
353	sp|Q9QZE5|COPG1_MOUSE	Q9QZE5	54161	Copg	coatomer protein complex, subunit gamma 1(Copg1)	GO:0006810~transport,GO:0006886~intracellular protein transport,GO:0015031~protein transport,GO:0016192~vesicle-mediated transport,GO:0051683~establishment of Golgi localization,GO:0072384~organelle transport along microtubule,	GO:0000139~Golgi membrane,GO:0005622~intracellular,GO:0005623~cell,GO:0005737~cytoplasm,GO:0005794~Golgi apparatus,GO:0005829~cytosol,GO:0016020~membrane,GO:0030117~membrane coat,GO:0030126~COPI vesicle coat,GO:0031410~cytoplasmic vesicle,	GO:0005198~structural molecule activity,	0	0	2	D	-0.458246	0	1	1	0	0	0	0	0	0	0	0	0	0	0	0	0	0	0	0	0	0	0	0	0	0	0	0	0	0	0	0	0	0	0
354	sp|P80315|TCPD_MOUSE	P80315	12464	Cct4	chaperonin containing Tcp1, subunit 4 (delta)(Cct4)	GO:0006457~protein folding,GO:0007339~binding of sperm to zona pellucida,GO:0032212~positive regulation of telomere maintenance via telomerase,GO:0050821~protein stabilization,GO:0051973~positive regulation of telomerase activity,GO:0090666~scaRNA localization to Cajal body,GO:1901998~toxin transport,GO:1904851~positive regulation of establishment of protein localization to telomere,GO:1904871~po…	GO:0002199~zona pellucida receptor complex,GO:0005654~nucleoplasm,GO:0005737~cytoplasm,GO:0005813~centrosome,GO:0005832~chaperonin-containing T-complex,GO:0005856~cytoskeleton,GO:0005874~microtubule,GO:0005929~cilium,GO:0042470~melanosome,GO:0042995~cell projection,GO:0044297~cell body,GO:0070062~extracellular exosome,	GO:0000166~nucleotide binding,GO:0005515~protein binding,GO:0005524~ATP binding,GO:0044822~poly(A) RNA binding,GO:0051082~unfolded protein binding,	0	0	2	D	-0.460551	0	1	0	0	0	0	0	0	0	0	0	0	0	0	0	0	0	0	0	0	0	0	0	0	0	0	0	0	0	0	0	0	0	0
355	sp|Q8BR92|PALM2_MOUSE	Q8BR92	242481	Palm2	paralemmin 2(Palm2)	GO:0008360~regulation of cell shape,	GO:0005886~plasma membrane,	0	0	0	2	D	-0.461232	0	0	0	0	0	0	0	0	0	0	0	0	0	0	0	0	0	0	0	0	0	0	0	0	0	0	0	0	0	0	0	0	0	0
356	sp|Q9Z1B3|PLCB1_MOUSE	Q9Z1B3	18795	Plcb1	phospholipase C, beta 1(Plcb1)	GO:0000086~G2/M transition of mitotic cell cycle,GO:0001556~oocyte maturation,GO:0006397~mRNA processing,GO:0006629~lipid metabolic process,GO:0007155~cell adhesion,GO:0007165~signal transduction,GO:0007213~G-protein coupled acetylcholine receptor signaling pathway,GO:0007215~glutamate receptor signaling pathway,GO:0007420~brain development,GO:0007613~memory,GO:0008277~regulation of G-protein cou…	GO:0000790~nuclear chromatin,GO:0005634~nucleus,GO:0005737~cytoplasm,GO:0005829~cytosol,GO:0005886~plasma membrane,GO:0016020~membrane,GO:0016607~nuclear speck,GO:0031965~nuclear membrane,GO:0043209~myelin sheath,GO:0070062~extracellular exosome,	GO:0004435~phosphatidylinositol phospholipase C activity,GO:0004871~signal transducer activity,GO:0005096~GTPase activator activity,GO:0005509~calcium ion binding,GO:0005515~protein binding,GO:0005516~calmodulin binding,GO:0005521~lamin binding,GO:0005546~phosphatidylinositol-4,5-bisphosphate binding,GO:0008081~phosphoric diester hydrolase activity,GO:0016787~hydrolase activity,GO:0019899~enzyme …	mmu00562:Inositol phosphate metabolism,mmu01100:Metabolic pathways,mmu04015:Rap1 signaling pathway,mmu04020:Calcium signaling pathway,mmu04022:cGMP-PKG signaling pathway,mmu04062:Chemokine signaling pathway,mmu04070:Phosphatidylinositol signaling system,mmu04071:Sphingolipid signaling pathway,mmu04261:Adrenergic signaling in cardiomyocytes,mmu04270:Vascular smooth muscle contraction,mmu04310:Wnt …	1	3	D	-0.463787	0	1	0	0	0	0	1	0	0	1	0	0	0	0	0	0	1	0	0	1	0	1	0	1	1	0	0	0	0	0	0	1	0	0
357	sp|P63005|LIS1_MOUSE	P63005	18472	Pafah1b1	platelet-activating factor acetylhydrolase, isoform 1b, subunit 1(Pafah1b1)	GO:0000132~establishment of mitotic spindle orientation,GO:0000226~microtubule cytoskeleton organization,GO:0001667~ameboidal-type cell migration,GO:0001675~acrosome assembly,GO:0001764~neuron migration,GO:0001961~positive regulation of cytokine-mediated signaling pathway,GO:0006629~lipid metabolic process,GO:0006810~transport,GO:0007017~microtubule-based process,GO:0007049~cell cycle,GO:0007067~…	GO:0000235~astral microtubule,GO:0000776~kinetochore,GO:0005634~nucleus,GO:0005635~nuclear envelope,GO:0005737~cytoplasm,GO:0005813~centrosome,GO:0005815~microtubule organizing center,GO:0005819~spindle,GO:0005829~cytosol,GO:0005856~cytoskeleton,GO:0005871~kinesin complex,GO:0005874~microtubule,GO:0005875~microtubule associated complex,GO:0005938~cell cortex,GO:0015630~microtubule cytoskeleton,GO…	GO:0005515~protein binding,GO:0008017~microtubule binding,GO:0032403~protein complex binding,GO:0042803~protein homodimerization activity,GO:0045502~dynein binding,GO:0045505~dynein intermediate chain binding,GO:0051219~phosphoprotein binding,	mmu00565:Ether lipid metabolism,mmu01100:Metabolic pathways,	0	2	D	-0.465041	1	1	0	1	1	1	0	0	0	1	0	0	0	0	0	0	1	0	0	1	0	1	0	0	1	0	1	0	0	0	0	0	0	1
358	sp|P17751|TPIS_MOUSE	P17751	21991	Tpi1	triosephosphate isomerase 1(Tpi1)	GO:0006006~glucose metabolic process,GO:0006094~gluconeogenesis,GO:0006096~glycolytic process,GO:0006098~pentose-phosphate shunt,GO:0007275~multicellular organism development,GO:0008152~metabolic process,GO:0009790~embryo development,GO:0019563~glycerol catabolic process,GO:0019682~glyceraldehyde-3-phosphate metabolic process,GO:0046166~glyceraldehyde-3-phosphate biosynthetic process,	GO:0005615~extracellular space,GO:0005634~nucleus,GO:0005829~cytosol,GO:0070062~extracellular exosome,	GO:0003824~catalytic activity,GO:0004807~triose-phosphate isomerase activity,GO:0016853~isomerase activity,GO:0031625~ubiquitin protein ligase binding,	mmu00010:Glycolysis / Gluconeogenesis,mmu00051:Fructose and mannose metabolism,mmu00562:Inositol phosphate metabolism,mmu01100:Metabolic pathways,mmu01130:Biosynthesis of antibiotics,mmu01200:Carbon metabolism,mmu01230:Biosynthesis of amino acids,	0	2	D	-0.466392	0	0	0	0	0	0	0	0	0	0	0	1	0	0	0	0	0	0	0	0	0	0	0	0	0	0	0	0	0	1	0	0	0	0
359	sp|Q9CQT1|MTNA_MOUSE	Q9CQT1	67873	Mri1	methylthioribose-1-phosphate isomerase 1(Mri1)	GO:0008652~cellular amino acid biosynthetic process,GO:0009086~methionine biosynthetic process,GO:0019284~L-methionine biosynthetic process from S-adenosylmethionine,GO:0019509~L-methionine biosynthetic process from methylthioadenosine,GO:0044237~cellular metabolic process,GO:0044249~cellular biosynthetic process,	GO:0005634~nucleus,GO:0005730~nucleolus,GO:0005737~cytoplasm,	GO:0016853~isomerase activity,GO:0042802~identical protein binding,GO:0046523~S-methyl-5-thioribose-1-phosphate isomerase activity,	mmu00270:Cysteine and methionine metabolism,mmu01100:Metabolic pathways,	0	2	D	-0.466437	0	0	0	0	0	0	0	0	0	0	0	0	0	0	0	0	0	0	0	0	0	0	0	0	0	0	0	0	0	0	0	0	0	0
360	tr|A2A7S7|A2A7S7_MOUSE	A2A7S7	107271	Yars	tyrosyl-tRNA synthetase(Yars)	GO:0006412~translation,GO:0006418~tRNA aminoacylation for protein translation,GO:0006437~tyrosyl-tRNA aminoacylation,GO:0006438~valyl-tRNA aminoacylation,	GO:0005634~nucleus,GO:0005737~cytoplasm,	GO:0000049~tRNA binding,GO:0000166~nucleotide binding,GO:0003723~RNA binding,GO:0004812~aminoacyl-tRNA ligase activity,GO:0004831~tyrosine-tRNA ligase activity,GO:0004832~valine-tRNA ligase activity,GO:0005524~ATP binding,GO:0016874~ligase activity,GO:0044822~poly(A) RNA binding,	mmu00970:Aminoacyl-tRNA biosynthesis,	0	2	D	-0.466959	0	0	0	0	0	0	0	0	0	0	0	0	0	0	0	0	0	0	0	0	0	0	0	0	0	0	0	0	0	0	0	0	0	0
361	sp|Q8BUK6|HOOK3_MOUSE	Q8BUK6	320191	Hook3	hook microtubule tethering protein 3(Hook3)	GO:0006810~transport,GO:0007032~endosome organization,GO:0007040~lysosome organization,GO:0008333~endosome to lysosome transport,GO:0015031~protein transport,GO:0022027~interkinetic nuclear migration,GO:0031122~cytoplasmic microtubule organization,GO:0034454~microtubule anchoring at centrosome,GO:0045022~early endosome to late endosome transport,GO:0050768~negative regulation of neurogenesis,GO:0…	GO:0000242~pericentriolar material,GO:0005737~cytoplasm,GO:0005794~Golgi apparatus,GO:0005801~cis-Golgi network,GO:0005813~centrosome,GO:0005815~microtubule organizing center,GO:0005829~cytosol,GO:0005856~cytoskeleton,GO:0005874~microtubule,GO:0030897~HOPS complex,GO:0034451~centriolar satellite,GO:0070695~FHF complex,	GO:0005515~protein binding,GO:0008017~microtubule binding,GO:0042802~identical protein binding,	0	0	2	D	-0.46728	1	1	1	0	1	0	0	0	0	0	0	0	0	0	0	0	0	0	0	0	0	1	0	0	0	0	0	0	0	0	0	0	0	0
362	tr|Q6NZD2|Q6NZD2_MOUSE	Q6NZD2	56440	Snx1	sorting nexin 1(Snx1)	GO:0006810~transport,GO:0006886~intracellular protein transport,GO:0006897~endocytosis,GO:0015031~protein transport,GO:0016050~vesicle organization,GO:0030512~negative regulation of transforming growth factor beta receptor signaling pathway,GO:0031623~receptor internalization,GO:0034498~early endosome to Golgi transport,GO:0042147~retrograde transport, endosome to Golgi,GO:0045732~positive regula…	GO:0005737~cytoplasm,GO:0005768~endosome,GO:0005769~early endosome,GO:0005794~Golgi apparatus,GO:0005829~cytosol,GO:0005913~cell-cell adherens junction,GO:0010008~endosome membrane,GO:0016020~membrane,GO:0019898~extrinsic component of membrane,GO:0030027~lamellipodium,GO:0030904~retromer complex,GO:0030905~retromer, tubulation complex,GO:0031901~early endosome membrane,GO:0031982~vesicle,GO:00429…	GO:0005154~epidermal growth factor receptor binding,GO:0005158~insulin receptor binding,GO:0005515~protein binding,GO:0008289~lipid binding,GO:0035091~phosphatidylinositol binding,GO:0042802~identical protein binding,GO:0042803~protein homodimerization activity,GO:0046982~protein heterodimerization activity,GO:0098641~cadherin binding involved in cell-cell adhesion,GO:1990459~transferrin receptor…	mmu04144:Endocytosis,	0	2	D	-0.469092	0	1	1	0	0	0	0	0	0	0	0	0	0	0	0	0	0	0	0	0	0	0	0	0	0	0	0	0	0	0	0	0	0	0
363	tr|D3YXJ0|D3YXJ0_MOUSE	D3YXJ0	380921	Dgkh	diacylglycerol kinase, eta(Dgkh)	GO:0007205~protein kinase C-activating G-protein coupled receptor signaling pathway,GO:0035556~intracellular signal transduction,GO:0046339~diacylglycerol metabolic process,GO:0051259~protein oligomerization,	GO:0005634~nucleus,GO:0005737~cytoplasm,GO:0005768~endosome,GO:0031965~nuclear membrane,	GO:0004143~diacylglycerol kinase activity,GO:0005524~ATP binding,GO:0042803~protein homodimerization activity,	mmu00561:Glycerolipid metabolism,mmu00564:Glycerophospholipid metabolism,mmu01100:Metabolic pathways,mmu04070:Phosphatidylinositol signaling system,mmu05231:Choline metabolism in cancer,	0	3	D	-0.469361	0	0	0	0	0	0	0	0	0	0	0	0	0	0	0	0	0	0	0	0	0	0	0	0	0	0	0	0	0	0	0	0	0	0
364	sp|Q9D8W5|PSD12_MOUSE	Q9D8W5	66997	Psmd12	proteasome (prosome, macropain) 26S subunit, non-ATPase, 12(Psmd12)	GO:0043161~proteasome-mediated ubiquitin-dependent protein catabolic process,	GO:0000502~proteasome complex,GO:0005737~cytoplasm,GO:0005838~proteasome regulatory particle,GO:0008541~proteasome regulatory particle, lid subcomplex,GO:0016020~membrane,GO:0022624~proteasome accessory complex,GO:0031595~nuclear proteasome complex,GO:0070062~extracellular exosome,	0	mmu03050:Proteasome,mmu05169:Epstein-Barr virus infection,	0	3	D	-0.469427	0	0	0	0	0	0	0	0	0	0	0	0	0	1	0	0	0	0	0	0	0	0	0	0	0	0	0	0	0	0	0	0	0	0
365	sp|P58252|EF2_MOUSE	P58252	13629	Eef2	eukaryotic translation elongation factor 2(Eef2)	GO:0002244~hematopoietic progenitor cell differentiation,GO:0002931~response to ischemia,GO:0003009~skeletal muscle contraction,GO:0006412~translation,GO:0006414~translational elongation,GO:0007568~aging,GO:0014009~glial cell proliferation,GO:0014076~response to fluoxetine,GO:0032355~response to estradiol,GO:0034976~response to endoplasmic reticulum stress,GO:0035914~skeletal muscle cell differen…	GO:0005634~nucleus,GO:0005737~cytoplasm,GO:0005829~cytosol,GO:0005844~polysome,GO:0005886~plasma membrane,GO:0005913~cell-cell adherens junction,GO:0016020~membrane,GO:0016235~aggresome,GO:0030529~intracellular ribonucleoprotein complex,GO:0031012~extracellular matrix,GO:0042788~polysomal ribosome,GO:0045121~membrane raft,GO:0070062~extracellular exosome,	GO:0000166~nucleotide binding,GO:0002039~p53 binding,GO:0003723~RNA binding,GO:0003746~translation elongation factor activity,GO:0003924~GTPase activity,GO:0005515~protein binding,GO:0005525~GTP binding,GO:0008097~5S rRNA binding,GO:0019901~protein kinase binding,GO:0043022~ribosome binding,GO:0044822~poly(A) RNA binding,GO:0051015~actin filament binding,GO:0098641~cadherin binding involved in ce…	mmu04152:AMPK signaling pathway,mmu04921:Oxytocin signaling pathway,	1	3	D	-0.471455	1	0	0	0	0	0	0	0	0	0	0	0	0	0	0	0	1	0	0	0	0	0	0	0	0	0	0	1	0	0	0	0	0	0
366	sp|Q99KJ8|DCTN2_MOUSE	Q99KJ8	69654	Dctn2	dynactin 2(Dctn2)	GO:0007017~microtubule-based process,GO:0007052~mitotic spindle organization,GO:0007067~mitotic nuclear division,GO:0008283~cell proliferation,GO:0032402~melanosome transport,GO:0071539~protein localization to centrosome,	GO:0000776~kinetochore,GO:0005737~cytoplasm,GO:0005813~centrosome,GO:0005856~cytoskeleton,GO:0005869~dynactin complex,GO:0005874~microtubule,GO:0016020~membrane,GO:0030286~dynein complex,GO:0030426~growth cone,GO:0031982~vesicle,GO:0070062~extracellular exosome,	GO:0003774~motor activity,GO:0005515~protein binding,GO:0030507~spectrin binding,	mmu04962:Vasopressin-regulated water reabsorption,mmu05016:Huntington's disease,	0	2	D	-0.471644	0	1	0	0	0	0	0	0	0	0	0	0	0	0	0	0	0	0	0	0	0	0	0	0	0	0	0	0	0	0	0	0	0	0
367	sp|Q91VW3|SH3L3_MOUSE	Q91VW3	73723	Sh3bgrl3	SH3 domain binding glutamic acid-rich protein-like 3(Sh3bgrl3)	GO:0030834~regulation of actin filament depolymerization,GO:0032956~regulation of actin cytoskeleton organization,GO:0043535~regulation of blood vessel endothelial cell migration,GO:0043547~positive regulation of GTPase activity,GO:0045454~cell redox homeostasis,	GO:0005634~nucleus,GO:0005737~cytoplasm,GO:0030027~lamellipodium,GO:0070062~extracellular exosome,	GO:0005096~GTPase activator activity,GO:0009055~electron carrier activity,GO:0015035~protein disulfide oxidoreductase activity,GO:0030215~semaphorin receptor binding,	0	0	2	D	-0.471787	0	0	0	0	1	0	0	0	0	0	0	0	0	0	0	0	0	0	0	0	0	0	0	0	1	0	0	0	0	0	0	0	0	0
368	sp|Q08331|CALB2_MOUSE	Q08331	12308	Calb2	calbindin 2(Calb2)	GO:0051480~regulation of cytosolic calcium ion concentration,	GO:0005623~cell,GO:0005634~nucleus,GO:0005737~cytoplasm,GO:0005829~cytosol,GO:0005921~gap junction,GO:0043005~neuron projection,GO:0043195~terminal bouton,GO:0045202~synapse,	GO:0005509~calcium ion binding,GO:0046872~metal ion binding,	0	0	3	D	-0.472013	0	0	0	0	0	0	0	0	0	0	0	0	0	0	0	0	0	0	0	0	0	0	0	0	0	0	0	0	0	0	0	0	0	0
369	sp|P20029|GRP78_MOUSE	P20029	14828	Hspa5	heat shock protein 5(Hspa5)	GO:0002576~platelet degranulation,GO:0006983~ER overload response,GO:0006987~activation of signaling protein activity involved in unfolded protein response,GO:0010976~positive regulation of neuron projection development,GO:0021589~cerebellum structural organization,GO:0021680~cerebellar Purkinje cell layer development,GO:0021762~substantia nigra development,GO:0030335~positive regulation of cell …	GO:0005576~extracellular region,GO:0005634~nucleus,GO:0005737~cytoplasm,GO:0005739~mitochondrion,GO:0005783~endoplasmic reticulum,GO:0005788~endoplasmic reticulum lumen,GO:0005789~endoplasmic reticulum membrane,GO:0005790~smooth endoplasmic reticulum,GO:0005793~endoplasmic reticulum-Golgi intermediate compartment,GO:0005886~plasma membrane,GO:0005913~cell-cell adherens junction,GO:0005925~focal a…	GO:0000166~nucleotide binding,GO:0001948~glycoprotein binding,GO:0005515~protein binding,GO:0005524~ATP binding,GO:0016887~ATPase activity,GO:0019899~enzyme binding,GO:0019904~protein domain specific binding,GO:0031625~ubiquitin protein ligase binding,GO:0043022~ribosome binding,GO:0051082~unfolded protein binding,GO:0051787~misfolded protein binding,GO:0098641~cadherin binding involved in cell-c…	mmu03060:Protein export,mmu04141:Protein processing in endoplasmic reticulum,mmu04918:Thyroid hormone synthesis,mmu05020:Prion diseases,	0	4	D	-0.472607	1	1	1	0	0	0	0	0	0	0	0	0	1	1	0	0	1	0	0	0	0	1	1	0	1	0	0	0	0	0	0	0	0	0
370	sp|Q9JI91|ACTN2_MOUSE	Q9JI91	11472	Actn2	actinin alpha 2(Actn2)	GO:0006936~muscle contraction,GO:0030035~microspike assembly,GO:0042391~regulation of membrane potential,GO:0043267~negative regulation of potassium ion transport,GO:0043268~positive regulation of potassium ion transport,GO:0045214~sarcomere organization,GO:0048041~focal adhesion assembly,GO:0051289~protein homotetramerization,GO:0051695~actin filament uncapping,GO:0055013~cardiac muscle cell dev…	GO:0005737~cytoplasm,GO:0005865~striated muscle thin filament,GO:0005886~plasma membrane,GO:0005925~focal adhesion,GO:0030017~sarcomere,GO:0030018~Z disc,GO:0030175~filopodium,GO:0030864~cortical actin cytoskeleton,GO:0070062~extracellular exosome,	GO:0003779~actin binding,GO:0005509~calcium ion binding,GO:0005515~protein binding,GO:0005546~phosphatidylinositol-4,5-bisphosphate binding,GO:0008092~cytoskeletal protein binding,GO:0019904~protein domain specific binding,GO:0030274~LIM domain binding,GO:0030374~ligand-dependent nuclear receptor transcription coactivator activity,GO:0030375~thyroid hormone receptor coactivator activity,GO:003067…	mmu04510:Focal adhesion,mmu04520:Adherens junction,mmu04530:Tight junction,mmu04670:Leukocyte transendothelial migration,mmu04810:Regulation of actin cytoskeleton,mmu05146:Amoebiasis,mmu05203:Viral carcinogenesis,mmu05322:Systemic lupus erythematosus,mmu05412:Arrhythmogenic right ventricular cardiomyopathy (ARVC),	0	3	D	-0.473779	0	1	1	0	1	0	1	0	0	0	0	0	0	0	1	0	0	0	0	0	0	0	0	0	0	0	0	0	0	0	0	0	0	0
371	sp|Q8BYI9|TENR_MOUSE	Q8BYI9	21960	Tnr	tenascin R(Tnr)	GO:0007155~cell adhesion,GO:0007158~neuron cell-cell adhesion,GO:0007162~negative regulation of cell adhesion,GO:0008306~associative learning,GO:0010977~negative regulation of neuron projection development,GO:0022029~telencephalon cell migration,GO:0022408~negative regulation of cell-cell adhesion,GO:0030198~extracellular matrix organization,GO:0030517~negative regulation of axon extension,GO:003…	GO:0005576~extracellular region,GO:0005578~proteinaceous extracellular matrix,GO:0005634~nucleus,GO:0005654~nucleoplasm,GO:0005737~cytoplasm,GO:0009986~cell surface,GO:0045121~membrane raft,GO:0072534~perineuronal net,	GO:0005178~integrin binding,GO:0046625~sphingolipid binding,	mmu04151:PI3K-Akt signaling pathway,mmu04510:Focal adhesion,mmu04512:ECM-receptor interaction,mmu05206:MicroRNAs in cancer,	0	5	D	-0.473852	1	0	0	1	0	1	1	1	1	1	1	0	0	0	0	1	1	0	0	0	0	1	0	0	1	0	1	0	1	0	1	0	0	1
372	sp|Q02053|UBA1_MOUSE	Q02053	22201	Uba1	ubiquitin-like modifier activating enzyme 1(Uba1)	GO:0006464~cellular protein modification process,GO:0006974~cellular response to DNA damage stimulus,GO:0019941~modification-dependent protein catabolic process,	GO:0000792~heterochromatin,GO:0005634~nucleus,GO:0005737~cytoplasm,GO:0005739~mitochondrion,GO:0005765~lysosomal membrane,GO:0005829~cytosol,GO:0010008~endosome membrane,GO:0030057~desmosome,GO:0030867~rough endoplasmic reticulum membrane,GO:0070062~extracellular exosome,	GO:0000166~nucleotide binding,GO:0004839~ubiquitin activating enzyme activity,GO:0004842~ubiquitin-protein transferase activity,GO:0005515~protein binding,GO:0005524~ATP binding,GO:0008641~small protein activating enzyme activity,GO:0016874~ligase activity,GO:0044822~poly(A) RNA binding,	mmu04120:Ubiquitin mediated proteolysis,mmu05012:Parkinson's disease,	0	2	D	-0.474628	0	0	0	0	0	0	0	0	0	0	0	0	0	1	0	0	1	0	0	0	0	0	0	0	0	0	0	0	0	0	0	0	0	0
373	sp|Q9CR98|F136A_MOUSE	Q9CR98	66488	Fam136a	family with sequence similarity 136, member A(Fam136a)	0	GO:0005737~cytoplasm,GO:0005739~mitochondrion,	0	0	0	2	D	-0.475293	0	0	0	0	0	0	0	0	0	0	0	0	0	0	0	0	0	0	0	0	0	0	0	0	0	0	0	0	0	0	0	0	0	0
374	sp|Q9D4H8|CUL2_MOUSE	Q9D4H8	71745	Cul2	cullin 2(Cul2)	GO:0006511~ubiquitin-dependent protein catabolic process,GO:0030163~protein catabolic process,GO:0042787~protein ubiquitination involved in ubiquitin-dependent protein catabolic process,	GO:0005654~nucleoplasm,GO:0005730~nucleolus,GO:0030891~VCB complex,GO:0031461~cullin-RING ubiquitin ligase complex,GO:0031462~Cul2-RING ubiquitin ligase complex,	GO:0005515~protein binding,GO:0031625~ubiquitin protein ligase binding,GO:0032403~protein complex binding,GO:0061630~ubiquitin protein ligase activity,	mmu04066:HIF-1 signaling pathway,mmu04120:Ubiquitin mediated proteolysis,mmu05200:Pathways in cancer,mmu05211:Renal cell carcinoma,	0	4	D	-0.476484	0	0	0	0	0	0	0	0	0	0	0	0	0	1	0	0	0	0	0	0	0	0	0	0	0	0	0	0	0	0	0	0	0	0
375	tr|Q9CQ73|Q9CQ73_MOUSE	Q9CQ73	67451	Pkp2	plakophilin 2(Pkp2)	GO:0002159~desmosome assembly,GO:0007507~heart development,GO:0008285~negative regulation of cell proliferation,GO:0016264~gap junction assembly,GO:0016337~single organismal cell-cell adhesion,GO:0030336~negative regulation of cell migration,GO:0034334~adherens junction maintenance,GO:0045110~intermediate filament bundle assembly,GO:0048496~maintenance of organ identity,GO:0055010~ventricular car…	GO:0005654~nucleoplasm,GO:0005882~intermediate filament,GO:0005886~plasma membrane,GO:0005911~cell-cell junction,GO:0005912~adherens junction,GO:0005913~cell-cell adherens junction,GO:0014704~intercalated disc,GO:0030054~cell junction,GO:0030057~desmosome,	GO:0005080~protein kinase C binding,GO:0005515~protein binding,GO:0019215~intermediate filament binding,GO:0032947~protein complex scaffold,GO:0045294~alpha-catenin binding,GO:0098641~cadherin binding involved in cell-cell adhesion,	mmu05412:Arrhythmogenic right ventricular cardiomyopathy (ARVC),	0	2	D	-0.4768	0	0	0	0	1	0	1	0	0	0	0	0	0	0	0	0	0	0	0	0	0	0	0	0	1	0	0	0	0	0	0	0	0	0
376	sp|Q6PGC1|DHX29_MOUSE	Q6PGC1	218629	Dhx29	DEAH (Asp-Glu-Ala-His) box polypeptide 29(Dhx29)	GO:0006396~RNA processing,GO:0006412~translation,GO:0006413~translational initiation,GO:0098609~cell-cell adhesion,	GO:0005634~nucleus,GO:0005737~cytoplasm,GO:0005739~mitochondrion,GO:0005913~cell-cell adherens junction,GO:0016282~eukaryotic 43S preinitiation complex,	GO:0000166~nucleotide binding,GO:0003676~nucleic acid binding,GO:0003743~translation initiation factor activity,GO:0004004~ATP-dependent RNA helicase activity,GO:0004386~helicase activity,GO:0005524~ATP binding,GO:0008026~ATP-dependent helicase activity,GO:0016787~hydrolase activity,GO:0043024~ribosomal small subunit binding,GO:0044822~poly(A) RNA binding,GO:0098641~cadherin binding involved in c…	0	0	2	D	-0.477415	0	0	0	0	0	0	1	0	0	0	0	0	0	0	0	0	0	0	0	0	0	0	0	0	0	0	0	0	0	0	0	0	0	0
377	sp|Q9R1E6|ENPP2_MOUSE	Q9R1E6	18606	Enpp2	ectonucleotide pyrophosphatase/phosphodiesterase 2(Enpp2)	GO:0001953~negative regulation of cell-matrix adhesion,GO:0006629~lipid metabolic process,GO:0006935~chemotaxis,GO:0006955~immune response,GO:0008152~metabolic process,GO:0008284~positive regulation of cell proliferation,GO:0009395~phospholipid catabolic process,GO:0010634~positive regulation of epithelial cell migration,GO:0016042~lipid catabolic process,GO:0030334~regulation of cell migration,G…	GO:0005576~extracellular region,GO:0005615~extracellular space,GO:0005737~cytoplasm,GO:0005794~Golgi apparatus,GO:0005887~integral component of plasma membrane,GO:0016021~integral component of membrane,	GO:0003676~nucleic acid binding,GO:0003824~catalytic activity,GO:0004528~phosphodiesterase I activity,GO:0004551~nucleotide diphosphatase activity,GO:0004622~lysophospholipase activity,GO:0005044~scavenger receptor activity,GO:0005509~calcium ion binding,GO:0008270~zinc ion binding,GO:0016787~hydrolase activity,GO:0030247~polysaccharide binding,GO:0046872~metal ion binding,GO:0047391~alkylglycero…	mmu00565:Ether lipid metabolism,	0	3	D	-0.478806	1	0	0	0	0	0	1	0	0	0	0	0	0	0	1	0	0	0	0	0	0	0	0	0	1	0	0	0	0	0	0	0	0	0
378	sp|Q8VD65|PI3R4_MOUSE	Q8VD65	75669	Pik3r4	phosphatidylinositol 3 kinase, regulatory subunit, polypeptide 4, p150(Pik3r4)	GO:0006468~protein phosphorylation,GO:0006623~protein targeting to vacuole,GO:0016236~macroautophagy,GO:0016310~phosphorylation,GO:0030242~pexophagy,GO:0032465~regulation of cytokinesis,GO:0032801~receptor catabolic process,GO:0042149~cellular response to glucose starvation,GO:0043552~positive regulation of phosphatidylinositol 3-kinase activity,GO:0045324~late endosome to vacuole transport,	GO:0005643~nuclear pore,GO:0005768~endosome,GO:0005770~late endosome,GO:0005776~autophagosome,GO:0005930~axoneme,GO:0016020~membrane,GO:0031410~cytoplasmic vesicle,GO:0034271~phosphatidylinositol 3-kinase complex, class III, type I,GO:0034272~phosphatidylinositol 3-kinase complex, class III, type II,GO:0035032~phosphatidylinositol 3-kinase complex, class III,GO:0071561~nucleus-vacuole junction,	GO:0000166~nucleotide binding,GO:0004672~protein kinase activity,GO:0004674~protein serine/threonine kinase activity,GO:0005524~ATP binding,GO:0016301~kinase activity,GO:0016740~transferase activity,	mmu04140:Regulation of autophagy,	0	3	D	-0.480397	0	1	0	0	0	0	0	0	0	0	0	0	0	0	0	0	1	0	0	0	0	0	0	0	0	0	0	0	0	0	0	0	0	0
379	sp|P47857|K6PF_MOUSE	P47857	18642	Pfkm	phosphofructokinase, muscle(Pfkm)	GO:0005980~glycogen catabolic process,GO:0006002~fructose 6-phosphate metabolic process,GO:0006096~glycolytic process,GO:0008152~metabolic process,GO:0016310~phosphorylation,GO:0030388~fructose 1,6-bisphosphate metabolic process,GO:0032024~positive regulation of insulin secretion,GO:0042593~glucose homeostasis,GO:0046716~muscle cell cellular homeostasis,GO:0051259~protein oligomerization,GO:00512…	GO:0005737~cytoplasm,GO:0005829~cytosol,GO:0005929~cilium,GO:0005945~6-phosphofructokinase complex,GO:0016324~apical plasma membrane,GO:0031514~motile cilium,GO:0042995~cell projection,GO:0070062~extracellular exosome,GO:0097228~sperm principal piece,	GO:0000166~nucleotide binding,GO:0003824~catalytic activity,GO:0003872~6-phosphofructokinase activity,GO:0005515~protein binding,GO:0005524~ATP binding,GO:0008022~protein C-terminus binding,GO:0008443~phosphofructokinase activity,GO:0016208~AMP binding,GO:0016301~kinase activity,GO:0016740~transferase activity,GO:0019900~kinase binding,GO:0030246~carbohydrate binding,GO:0042802~identical protein …	mmu00010:Glycolysis / Gluconeogenesis,mmu00030:Pentose phosphate pathway,mmu00051:Fructose and mannose metabolism,mmu00052:Galactose metabolism,mmu01100:Metabolic pathways,mmu01130:Biosynthesis of antibiotics,mmu01200:Carbon metabolism,mmu01230:Biosynthesis of amino acids,mmu03018:RNA degradation,mmu04152:AMPK signaling pathway,mmu05230:Central carbon metabolism in cancer,	1	3	D	-0.480882	0	1	0	0	0	0	0	0	0	0	0	1	0	0	0	0	0	0	0	0	1	0	0	0	0	1	0	0	0	1	0	0	0	0
380	tr|Q7TNB5|Q7TNB5_MOUSE	Q7TNB5	14799	Gria1	glutamate receptor, ionotropic, AMPA1 (alpha 1)(Gria1)	GO:0001919~regulation of receptor recycling,GO:0006810~transport,GO:0006811~ion transport,GO:0007268~chemical synaptic transmission,GO:0007616~long-term memory,GO:0009636~response to toxic substance,GO:0019228~neuronal action potential,GO:0031623~receptor internalization,GO:0045838~positive regulation of membrane potential,GO:0048167~regulation of synaptic plasticity,GO:0050804~modulation of syna…	GO:0005769~early endosome,GO:0005783~endoplasmic reticulum,GO:0005789~endoplasmic reticulum membrane,GO:0005829~cytosol,GO:0005886~plasma membrane,GO:0008021~synaptic vesicle,GO:0008328~ionotropic glutamate receptor complex,GO:0009986~cell surface,GO:0014069~postsynaptic density,GO:0016020~membrane,GO:0016021~integral component of membrane,GO:0030054~cell junction,GO:0030425~dendrite,GO:0031594~n…	GO:0001965~G-protein alpha-subunit binding,GO:0004872~receptor activity,GO:0004970~ionotropic glutamate receptor activity,GO:0004971~AMPA glutamate receptor activity,GO:0005216~ion channel activity,GO:0005234~extracellular-glutamate-gated ion channel activity,GO:0005515~protein binding,GO:0008179~adenylate cyclase binding,GO:0019901~protein kinase binding,GO:0019904~protein domain specific bindin…	mmu04024:cAMP signaling pathway,mmu04080:Neuroactive ligand-receptor interaction,mmu04713:Circadian entrainment,mmu04720:Long-term potentiation,mmu04723:Retrograde endocannabinoid signaling,mmu04724:Glutamatergic synapse,mmu04728:Dopaminergic synapse,mmu04730:Long-term depression,mmu05014:Amyotrophic lateral sclerosis (ALS),mmu05031:Amphetamine addiction,mmu05033:Nicotine addiction,	0	2	D	-0.482	0	1	1	0	0	1	0	0	1	1	0	0	0	0	0	0	0	0	0	0	0	0	0	0	0	0	1	0	0	0	0	1	0	0
381	tr|Q8BR88|Q8BR88_MOUSE	Q8BR88	#N/A	#N/A	#N/A	#N/A	#N/A	#N/A	#N/A	0	2	D	-0.482626	0	0	0	0	0	0	0	0	0	0	0	0	0	0	0	0	0	0	0	0	0	0	0	0	0	0	0	0	0	0	0	0	0	0
382	sp|Q91WD5|NDUS2_MOUSE	Q91WD5	226646	Ndufs2	NADH dehydrogenase (ubiquinone) Fe-S protein 2(Ndufs2)	GO:0006810~transport,GO:0006979~response to oxidative stress,GO:0055114~oxidation-reduction process,	GO:0005654~nucleoplasm,GO:0005739~mitochondrion,GO:0005743~mitochondrial inner membrane,GO:0005747~mitochondrial respiratory chain complex I,GO:0016020~membrane,GO:0070469~respiratory chain,	GO:0003954~NADH dehydrogenase activity,GO:0008137~NADH dehydrogenase (ubiquinone) activity,GO:0016491~oxidoreductase activity,GO:0016651~oxidoreductase activity, acting on NAD(P)H,GO:0031625~ubiquitin protein ligase binding,GO:0046872~metal ion binding,GO:0048038~quinone binding,GO:0051287~NAD binding,GO:0051536~iron-sulfur cluster binding,GO:0051539~4 iron, 4 sulfur cluster binding,	mmu00190:Oxidative phosphorylation,mmu01100:Metabolic pathways,mmu04932:Non-alcoholic fatty liver disease (NAFLD),mmu05010:Alzheimer's disease,mmu05012:Parkinson's disease,mmu05016:Huntington's disease,	0	2	D	-0.482865	0	1	0	0	0	0	0	0	0	0	0	0	0	0	0	0	0	0	0	0	0	0	0	0	0	0	0	1	0	0	0	0	0	0
383	tr|Q8K596|Q8K596_MOUSE	Q8K596	110891	Slc8a2	solute carrier family 8 (sodium/calcium exchanger), member 2(Slc8a2)	GO:0006810~transport,GO:0006811~ion transport,GO:0006814~sodium ion transport,GO:0006816~calcium ion transport,GO:0006874~cellular calcium ion homeostasis,GO:0007154~cell communication,GO:0007612~learning,GO:0007613~memory,GO:0035725~sodium ion transmembrane transport,GO:0048172~regulation of short-term neuronal synaptic plasticity,GO:0055085~transmembrane transport,GO:0060291~long-term synaptic …	GO:0005739~mitochondrion,GO:0005874~microtubule,GO:0005886~plasma membrane,GO:0005887~integral component of plasma membrane,GO:0016020~membrane,GO:0016021~integral component of membrane,GO:0016323~basolateral plasma membrane,GO:0042995~cell projection,GO:0043025~neuronal cell body,GO:0043197~dendritic spine,	GO:0005432~calcium:sodium antiporter activity,GO:0005516~calmodulin binding,GO:0015297~antiporter activity,GO:0046872~metal ion binding,	mmu04020:Calcium signaling pathway,mmu04022:cGMP-PKG signaling pathway,mmu04974:Protein digestion and absorption,	0	3	D	-0.482961	0	1	0	0	0	1	0	0	1	1	0	0	0	0	0	0	0	0	1	0	0	0	0	0	0	0	0	0	1	0	0	1	0	0
384	sp|Q6PB66|LPPRC_MOUSE	Q6PB66	72416	Lrpprc	leucine-rich PPR-motif containing(Lrpprc)	GO:0000961~negative regulation of mitochondrial RNA catabolic process,GO:0006351~transcription, DNA-templated,GO:0006355~regulation of transcription, DNA-templated,GO:0006810~transport,GO:0051028~mRNA transport,GO:0070129~regulation of mitochondrial translation,	GO:0000794~condensed nuclear chromosome,GO:0005634~nucleus,GO:0005637~nuclear inner membrane,GO:0005640~nuclear outer membrane,GO:0005654~nucleoplasm,GO:0005737~cytoplasm,GO:0005739~mitochondrion,GO:0005856~cytoskeleton,GO:0005874~microtubule,GO:0016020~membrane,GO:0030529~intracellular ribonucleoprotein complex,GO:0042645~mitochondrial nucleoid,GO:0048471~perinuclear region of cytoplasm,	GO:0003677~DNA binding,GO:0003697~single-stranded DNA binding,GO:0003723~RNA binding,GO:0031625~ubiquitin protein ligase binding,GO:0044822~poly(A) RNA binding,GO:0048487~beta-tubulin binding,	0	0	2	D	-0.482988	0	1	0	0	0	0	0	0	0	0	0	0	0	0	0	0	0	0	0	0	0	0	0	0	0	0	0	0	0	0	0	0	0	0
385	sp|P45952|ACADM_MOUSE	P45952	11364	Acadm	acyl-Coenzyme A dehydrogenase, medium chain(Acadm)	GO:0001889~liver development,GO:0005978~glycogen biosynthetic process,GO:0006082~organic acid metabolic process,GO:0006111~regulation of gluconeogenesis,GO:0006629~lipid metabolic process,GO:0006631~fatty acid metabolic process,GO:0006635~fatty acid beta-oxidation,GO:0007507~heart development,GO:0007584~response to nutrient,GO:0008152~metabolic process,GO:0009409~response to cold,GO:0009437~carni…	GO:0005634~nucleus,GO:0005739~mitochondrion,GO:0005759~mitochondrial matrix,GO:0030424~axon,GO:0031966~mitochondrial membrane,GO:0070062~extracellular exosome,	GO:0000062~fatty-acyl-CoA binding,GO:0003995~acyl-CoA dehydrogenase activity,GO:0009055~electron carrier activity,GO:0016491~oxidoreductase activity,GO:0016627~oxidoreductase activity, acting on the CH-CH group of donors,GO:0016853~isomerase activity,GO:0042802~identical protein binding,GO:0050660~flavin adenine dinucleotide binding,GO:0052890~oxidoreductase activity, acting on the CH-CH group of…	mmu00071:Fatty acid degradation,mmu00280:Valine, leucine and isoleucine degradation,mmu00410:beta-Alanine metabolism,mmu00640:Propanoate metabolism,mmu01100:Metabolic pathways,mmu01130:Biosynthesis of antibiotics,mmu01200:Carbon metabolism,mmu01212:Fatty acid metabolism,mmu03320:PPAR signaling pathway,	0	2	D	-0.483027	0	0	0	0	0	0	0	0	0	0	0	1	0	0	0	0	0	0	0	0	0	0	0	0	0	0	0	0	0	0	0	0	1	0
386	sp|P08553|NFM_MOUSE	P08553	18040	Nefm	neurofilament, medium polypeptide(Nefm)	GO:0000226~microtubule cytoskeleton organization,GO:0008088~axo-dendritic transport,GO:0031133~regulation of axon diameter,GO:0033693~neurofilament bundle assembly,GO:0045104~intermediate filament cytoskeleton organization,GO:0045105~intermediate filament polymerization or depolymerization,GO:0045110~intermediate filament bundle assembly,GO:0060052~neurofilament cytoskeleton organization,GO:00615…	GO:0005856~cytoskeleton,GO:0005882~intermediate filament,GO:0005883~neurofilament,GO:0014069~postsynaptic density,GO:0030424~axon,GO:0031594~neuromuscular junction,GO:0043005~neuron projection,GO:0043204~perikaryon,GO:0043209~myelin sheath,	GO:0005102~receptor binding,GO:0005198~structural molecule activity,GO:0015643~toxic substance binding,GO:0046982~protein heterodimerization activity,	mmu05014:Amyotrophic lateral sclerosis (ALS),	0	8	D	-0.484207	1	1	0	1	1	0	0	0	0	0	0	0	0	0	0	0	0	0	0	0	0	0	0	0	0	0	0	0	0	0	0	0	0	1
387	sp|Q9ES00|UBE4B_MOUSE	Q9ES00	63958	Ube4b	ubiquitination factor E4B(Ube4b)	GO:0000209~protein polyubiquitination,GO:0003222~ventricular trabecula myocardium morphogenesis,GO:0006457~protein folding,GO:0006511~ubiquitin-dependent protein catabolic process,GO:0006513~protein monoubiquitination,GO:0008626~granzyme-mediated apoptotic signaling pathway,GO:0009411~response to UV,GO:0016567~protein ubiquitination,GO:0030433~ER-associated ubiquitin-dependent protein catabolic p…	GO:0000151~ubiquitin ligase complex,GO:0005634~nucleus,GO:0005737~cytoplasm,	GO:0005515~protein binding,GO:0005524~ATP binding,GO:0016874~ligase activity,GO:0019899~enzyme binding,GO:0034450~ubiquitin-ubiquitin ligase activity,GO:0051082~unfolded protein binding,GO:0051117~ATPase binding,GO:0061630~ubiquitin protein ligase activity,	mmu04120:Ubiquitin mediated proteolysis,mmu04141:Protein processing in endoplasmic reticulum,	0	2	D	-0.484378	1	0	0	0	0	0	0	0	0	0	0	0	1	1	0	0	1	0	0	0	0	0	0	0	0	0	0	0	0	0	0	0	0	0
388	sp|Q3UHJ0|AAK1_MOUSE	Q3UHJ0	269774	Aak1	AP2 associated kinase 1(Aak1)	GO:0006468~protein phosphorylation,GO:0006897~endocytosis,GO:0032880~regulation of protein localization,GO:0045747~positive regulation of Notch signaling pathway,GO:0046777~protein autophosphorylation,GO:0050821~protein stabilization,GO:2000369~regulation of clathrin-mediated endocytosis,	GO:0005737~cytoplasm,GO:0005905~clathrin-coated pit,GO:0019897~extrinsic component of plasma membrane,GO:0030136~clathrin-coated vesicle,GO:0031252~cell leading edge,GO:0043195~terminal bouton,GO:0071439~clathrin complex,	GO:0004672~protein kinase activity,GO:0004674~protein serine/threonine kinase activity,GO:0005112~Notch binding,GO:0005524~ATP binding,GO:0035612~AP-2 adaptor complex binding,	0	0	2	D	-0.4846	0	1	1	0	0	0	0	0	0	0	0	0	0	0	0	0	0	0	0	0	0	0	0	0	0	0	0	0	0	0	0	0	0	0
389	sp|Q9QXL2-3|KI21A_MOUSE	Q9QXL2	16564	Kif21a	kinesin family member 21A(Kif21a)	GO:0007018~microtubule-based movement,	GO:0005737~cytoplasm,GO:0005856~cytoskeleton,GO:0005871~kinesin complex,GO:0005874~microtubule,GO:0030424~axon,GO:0030425~dendrite,GO:0042995~cell projection,	GO:0000166~nucleotide binding,GO:0003777~microtubule motor activity,GO:0005524~ATP binding,GO:0008017~microtubule binding,GO:0016887~ATPase activity,	0	0	2	D	-0.484884	0	0	0	0	0	0	0	0	0	0	0	0	0	0	0	0	0	0	0	0	0	0	0	0	0	0	0	0	0	0	0	0	0	0
390	sp|Q9QXL2-4|KI21A_MOUSE	Q9QXL2	16564	Kif21a	kinesin family member 21A(Kif21a)	GO:0007018~microtubule-based movement,	GO:0005737~cytoplasm,GO:0005856~cytoskeleton,GO:0005871~kinesin complex,GO:0005874~microtubule,GO:0030424~axon,GO:0030425~dendrite,GO:0042995~cell projection,	GO:0000166~nucleotide binding,GO:0003777~microtubule motor activity,GO:0005524~ATP binding,GO:0008017~microtubule binding,GO:0016887~ATPase activity,	0	0	2	D	-0.484884	0	0	0	0	0	0	0	0	0	0	0	0	0	0	0	0	0	0	0	0	0	0	0	0	0	0	0	0	0	0	0	0	0	0
391	sp|O54991|CNTP1_MOUSE	O54991	53321	Cntnap1	contactin associated protein-like 1(Cntnap1)	GO:0002175~protein localization to paranode region of axon,GO:0007010~cytoskeleton organization,GO:0007155~cell adhesion,GO:0019227~neuronal action potential propagation,GO:0030913~paranodal junction assembly,GO:0031175~neuron projection development,GO:0048812~neuron projection morphogenesis,GO:0050884~neuromuscular process controlling posture,GO:0050885~neuromuscular process controlling balance,	GO:0005886~plasma membrane,GO:0008076~voltage-gated potassium channel complex,GO:0016020~membrane,GO:0016021~integral component of membrane,GO:0030424~axon,GO:0033270~paranode region of axon,GO:0043209~myelin sheath,	GO:0017124~SH3 domain binding,	mmu04514:Cell adhesion molecules (CAMs),	0	7	D	-0.485907	1	0	0	0	1	0	1	0	0	0	0	0	0	0	0	0	0	0	0	0	0	0	0	0	0	0	1	0	0	0	0	0	0	0
392	sp|O09061|PSB1_MOUSE	O09061	19170	Psmb1	proteasome (prosome, macropain) subunit, beta type 1(Psmb1)	GO:0002479~antigen processing and presentation of exogenous peptide antigen via MHC class I, TAP-dependent,GO:0006508~proteolysis,GO:0051603~proteolysis involved in cellular protein catabolic process,	GO:0000502~proteasome complex,GO:0005634~nucleus,GO:0005737~cytoplasm,GO:0005829~cytosol,GO:0005839~proteasome core complex,GO:0070062~extracellular exosome,	GO:0004175~endopeptidase activity,GO:0004298~threonine-type endopeptidase activity,GO:0008233~peptidase activity,GO:0016787~hydrolase activity,	mmu03050:Proteasome,	0	3	D	-0.487778	0	0	0	0	0	0	0	0	0	0	0	0	0	1	0	0	0	0	0	0	0	0	0	0	0	0	0	0	0	0	0	0	0	0
393	sp|P40142|TKT_MOUSE	P40142	21881	Tkt	transketolase(Tkt)	GO:0006098~pentose-phosphate shunt,GO:0008152~metabolic process,GO:0009052~pentose-phosphate shunt, non-oxidative branch,GO:0040008~regulation of growth,GO:0046166~glyceraldehyde-3-phosphate biosynthetic process,GO:0046390~ribose phosphate biosynthetic process,	GO:0005634~nucleus,GO:0005654~nucleoplasm,GO:0005777~peroxisome,GO:0005789~endoplasmic reticulum membrane,GO:0031982~vesicle,GO:0043209~myelin sheath,GO:0043231~intracellular membrane-bounded organelle,GO:0070062~extracellular exosome,	GO:0000287~magnesium ion binding,GO:0003824~catalytic activity,GO:0004802~transketolase activity,GO:0016740~transferase activity,GO:0030246~carbohydrate binding,GO:0030976~thiamine pyrophosphate binding,GO:0042803~protein homodimerization activity,GO:0046872~metal ion binding,GO:0048029~monosaccharide binding,GO:0048037~cofactor binding,	mmu00030:Pentose phosphate pathway,mmu01100:Metabolic pathways,mmu01130:Biosynthesis of antibiotics,mmu01200:Carbon metabolism,mmu01230:Biosynthesis of amino acids,	1	4	D	-0.488192	0	0	0	0	0	0	0	0	0	0	0	0	0	0	0	0	0	0	0	0	0	0	0	0	0	0	0	0	0	0	0	0	0	0
394	sp|O08638|MYH11_MOUSE	O08638	17880	Myh11	myosin, heavy polypeptide 11, smooth muscle(Myh11)	GO:0006939~smooth muscle contraction,GO:0030241~skeletal muscle myosin thick filament assembly,GO:0048251~elastic fiber assembly,GO:0048739~cardiac muscle fiber development,GO:0098779~mitophagy in response to mitochondrial depolarization,	GO:0001725~stress fiber,GO:0005737~cytoplasm,GO:0005859~muscle myosin complex,GO:0005903~brush border,GO:0016459~myosin complex,GO:0030016~myofibril,GO:0030485~smooth muscle contractile fiber,GO:0032982~myosin filament,GO:0042470~melanosome,GO:0070062~extracellular exosome,	GO:0000166~nucleotide binding,GO:0003774~motor activity,GO:0003779~actin binding,GO:0005516~calmodulin binding,GO:0005524~ATP binding,GO:0008307~structural constituent of muscle,	mmu04530:Tight junction,	0	9	D	-0.488619	0	0	0	0	1	0	0	0	0	0	0	0	0	0	0	0	1	0	0	0	0	0	0	0	0	0	0	0	0	0	0	0	0	0
395	tr|E9QPE7|E9QPE7_MOUSE	E9QPE7	17880	Myh11	myosin, heavy polypeptide 11, smooth muscle(Myh11)	GO:0006939~smooth muscle contraction,GO:0030241~skeletal muscle myosin thick filament assembly,GO:0048251~elastic fiber assembly,GO:0048739~cardiac muscle fiber development,GO:0098779~mitophagy in response to mitochondrial depolarization,	GO:0001725~stress fiber,GO:0005737~cytoplasm,GO:0005859~muscle myosin complex,GO:0005903~brush border,GO:0016459~myosin complex,GO:0030016~myofibril,GO:0030485~smooth muscle contractile fiber,GO:0032982~myosin filament,GO:0042470~melanosome,GO:0070062~extracellular exosome,	GO:0000166~nucleotide binding,GO:0003774~motor activity,GO:0003779~actin binding,GO:0005516~calmodulin binding,GO:0005524~ATP binding,GO:0008307~structural constituent of muscle,	mmu04530:Tight junction,	0	9	D	-0.488619	0	0	0	0	1	0	0	0	0	0	0	0	0	0	0	0	1	0	0	0	0	0	0	0	0	0	0	0	0	0	0	0	0	0
396	sp|Q9QYB1|CLIC4_MOUSE	Q9QYB1	29876	Clic4	chloride intracellular channel 4 (mitochondrial)(Clic4)	GO:0001525~angiogenesis,GO:0001886~endothelial cell morphogenesis,GO:0006810~transport,GO:0006811~ion transport,GO:0006821~chloride transport,GO:0006915~apoptotic process,GO:0007035~vacuolar acidification,GO:0009566~fertilization,GO:0030216~keratinocyte differentiation,GO:0030336~negative regulation of cell migration,GO:0034765~regulation of ion transmembrane transport,GO:0035264~multicellular or…	GO:0005622~intracellular,GO:0005634~nucleus,GO:0005737~cytoplasm,GO:0005739~mitochondrion,GO:0005813~centrosome,GO:0005829~cytosol,GO:0005886~plasma membrane,GO:0005902~microvillus,GO:0005911~cell-cell junction,GO:0009986~cell surface,GO:0015630~microtubule cytoskeleton,GO:0016020~membrane,GO:0016021~integral component of membrane,GO:0016363~nuclear matrix,GO:0030496~midbody,GO:0030659~cytoplasmi…	GO:0005244~voltage-gated ion channel activity,GO:0005254~chloride channel activity,GO:0032403~protein complex binding,	0	0	3	D	-0.489295	0	1	0	0	0	0	0	0	0	0	0	0	1	0	0	0	0	1	0	0	0	0	0	0	1	0	0	0	0	0	0	0	0	0
397	sp|Q63912|OMGP_MOUSE	Q63912	18377	Omg	oligodendrocyte myelin glycoprotein(Omg)	GO:0007155~cell adhesion,GO:0022010~central nervous system myelination,GO:0031102~neuron projection regeneration,GO:0048683~regulation of collateral sprouting of intact axon in response to injury,	GO:0005886~plasma membrane,GO:0016020~membrane,GO:0031225~anchored component of membrane,GO:0043209~myelin sheath,	GO:0042802~identical protein binding,GO:0042803~protein homodimerization activity,	0	0	2	D	-0.489623	1	0	0	1	0	0	1	0	0	0	0	0	0	0	0	1	1	0	0	0	0	0	0	0	0	0	0	0	0	0	1	0	0	1
398	sp|Q9CR67|TMM33_MOUSE	Q9CR67	67878	Tmem33	transmembrane protein 33(Tmem33)	GO:0034613~cellular protein localization,GO:0034976~response to endoplasmic reticulum stress,GO:0051292~nuclear pore complex assembly,GO:0071786~endoplasmic reticulum tubular network organization,GO:1903371~regulation of endoplasmic reticulum tubular network organization,GO:1903896~positive regulation of IRE1-mediated unfolded protein response,GO:1903899~positive regulation of PERK-mediated unfol…	GO:0005634~nucleus,GO:0005635~nuclear envelope,GO:0005643~nuclear pore,GO:0005783~endoplasmic reticulum,GO:0005789~endoplasmic reticulum membrane,GO:0016020~membrane,GO:0016021~integral component of membrane,GO:0030176~integral component of endoplasmic reticulum membrane,GO:0042470~melanosome,GO:0070062~extracellular exosome,	GO:0005515~protein binding,GO:0017056~structural constituent of nuclear pore,	0	0	2	D	-0.489864	0	0	0	0	0	0	0	0	0	0	0	0	0	0	0	0	1	0	0	0	0	0	0	0	0	0	0	0	0	0	0	0	0	0
399	sp|Q3UMR5|MCU_MOUSE	Q3UMR5	215999	Ccdc109a	mitochondrial calcium uniporter(Mcu)	GO:0006810~transport,GO:0006811~ion transport,GO:0006816~calcium ion transport,GO:0006851~mitochondrial calcium ion transport,GO:0019722~calcium-mediated signaling,GO:0032024~positive regulation of insulin secretion,GO:0035786~protein complex oligomerization,GO:0036444~calcium ion transmembrane import into mitochondrion,GO:0042593~glucose homeostasis,GO:0051560~mitochondrial calcium ion homeostas…	GO:0005739~mitochondrion,GO:0005743~mitochondrial inner membrane,GO:0016020~membrane,GO:0016021~integral component of membrane,GO:0031305~integral component of mitochondrial inner membrane,GO:0034704~calcium channel complex,GO:1990246~uniplex complex,	GO:0005262~calcium channel activity,GO:0015292~uniporter activity,GO:0042802~identical protein binding,	0	0	2	D	-0.491882	0	1	0	0	0	0	0	0	0	0	0	0	0	0	0	0	0	0	1	0	1	0	0	0	0	0	0	0	0	0	0	0	0	0
400	sp|Q922U2|K2C5_MOUSE	Q922U2	110308	Krt5	keratin 5(Krt5)	0	GO:0005634~nucleus,GO:0005737~cytoplasm,GO:0005739~mitochondrion,GO:0005882~intermediate filament,GO:0005886~plasma membrane,GO:0016020~membrane,GO:0045095~keratin filament,GO:0070062~extracellular exosome,	GO:0005198~structural molecule activity,GO:0005515~protein binding,GO:0097110~scaffold protein binding,	0	0	3	D	-0.494712	0	0	0	0	0	0	0	0	0	0	0	0	0	0	0	0	0	0	0	0	0	0	0	0	0	0	0	0	0	0	0	0	0	0
401	sp|Q7TQF7|AMPH_MOUSE	Q7TQF7	218038	Amph	amphiphysin(Amph)	GO:0007612~learning,GO:0048488~synaptic vesicle endocytosis,	GO:0005623~cell,GO:0005737~cytoplasm,GO:0005802~trans-Golgi network,GO:0005856~cytoskeleton,GO:0008021~synaptic vesicle,GO:0016020~membrane,GO:0030054~cell junction,GO:0030672~synaptic vesicle membrane,GO:0031256~leading edge membrane,GO:0031410~cytoplasmic vesicle,GO:0043195~terminal bouton,GO:0043679~axon terminus,GO:0045202~synapse,	GO:0005086~ARF guanyl-nucleotide exchange factor activity,GO:0005515~protein binding,GO:0005543~phospholipid binding,GO:0008022~protein C-terminus binding,GO:0032403~protein complex binding,GO:0046982~protein heterodimerization activity,	mmu04144:Endocytosis,mmu04666:Fc gamma R-mediated phagocytosis,	0	2	D	-0.496172	0	1	1	0	0	0	0	0	0	1	0	0	0	0	0	0	0	0	0	0	0	0	0	0	0	0	0	0	0	0	0	0	0	0
402	sp|Q60932-2|VDAC1_MOUSE	Q60932	22333	Vdac1	voltage-dependent anion channel 1(Vdac1)	GO:0001662~behavioral fear response,GO:0006810~transport,GO:0006811~ion transport,GO:0006820~anion transport,GO:0006851~mitochondrial calcium ion transport,GO:0006915~apoptotic process,GO:0007268~chemical synaptic transmission,GO:0007270~neuron-neuron synaptic transmission,GO:0007612~learning,GO:0030855~epithelial cell differentiation,GO:0044070~regulation of anion transport,GO:0055085~transmembr…	GO:0005634~nucleus,GO:0005739~mitochondrion,GO:0005741~mitochondrial outer membrane,GO:0005743~mitochondrial inner membrane,GO:0005886~plasma membrane,GO:0008021~synaptic vesicle,GO:0016020~membrane,GO:0016021~integral component of membrane,GO:0042645~mitochondrial nucleoid,GO:0043209~myelin sheath,GO:0043234~protein complex,GO:0045121~membrane raft,GO:0046930~pore complex,GO:0070062~extracellula…	GO:0000166~nucleotide binding,GO:0005253~anion channel activity,GO:0005515~protein binding,GO:0008308~voltage-gated anion channel activity,GO:0015288~porin activity,GO:0019901~protein kinase binding,GO:0032403~protein complex binding,GO:0044325~ion channel binding,	mmu04020:Calcium signaling pathway,mmu04022:cGMP-PKG signaling pathway,mmu05012:Parkinson's disease,mmu05016:Huntington's disease,mmu05164:Influenza A,mmu05166:HTLV-I infection,	0	2	D	-0.497204	0	1	0	0	0	1	0	0	0	1	0	0	1	0	0	0	0	0	1	0	0	0	0	0	0	0	0	0	0	0	0	0	0	0
403	sp|Q91WG7|DGKG_MOUSE	Q91WG7	110197	Dgkg	diacylglycerol kinase, gamma(Dgkg)	GO:0007205~protein kinase C-activating G-protein coupled receptor signaling pathway,GO:0016310~phosphorylation,GO:0035556~intracellular signal transduction,GO:0046486~glycerolipid metabolic process,GO:0046834~lipid phosphorylation,GO:0048666~neuron development,	GO:0005622~intracellular,	GO:0000166~nucleotide binding,GO:0004143~diacylglycerol kinase activity,GO:0005509~calcium ion binding,GO:0005524~ATP binding,GO:0016301~kinase activity,GO:0016740~transferase activity,GO:0046872~metal ion binding,	mmu00561:Glycerolipid metabolism,mmu00564:Glycerophospholipid metabolism,mmu01100:Metabolic pathways,mmu04070:Phosphatidylinositol signaling system,mmu05231:Choline metabolism in cancer,	0	2	D	-0.498973	1	0	0	0	0	0	0	0	0	0	0	0	0	0	0	0	0	0	0	0	0	0	0	0	0	0	0	0	0	0	0	0	0	0
404	sp|P19246|NFH_MOUSE	P19246	380684	Nefh	neurofilament, heavy polypeptide(Nefh)	GO:0000226~microtubule cytoskeleton organization,GO:0001552~ovarian follicle atresia,GO:0007420~brain development,GO:0021510~spinal cord development,GO:0021766~hippocampus development,GO:0021987~cerebral cortex development,GO:0031103~axon regeneration,GO:0033693~neurofilament bundle assembly,GO:0034599~cellular response to oxidative stress,GO:0042220~response to cocaine,GO:0045104~intermediate fi…	GO:0005634~nucleus,GO:0005737~cytoplasm,GO:0005739~mitochondrion,GO:0005882~intermediate filament,GO:0005883~neurofilament,GO:0014069~postsynaptic density,GO:0030424~axon,GO:0043204~perikaryon,GO:0043209~myelin sheath,GO:0097418~neurofibrillary tangle,	GO:0005198~structural molecule activity,GO:0005200~structural constituent of cytoskeleton,GO:0015643~toxic substance binding,GO:0019901~protein kinase binding,GO:0030674~protein binding, bridging,GO:0046982~protein heterodimerization activity,	mmu05014:Amyotrophic lateral sclerosis (ALS),	0	5	D	-0.5003	1	1	0	1	1	0	0	0	0	0	0	0	0	0	0	1	1	0	0	0	0	1	0	0	0	0	0	1	0	0	1	0	0	1
405	sp|Q61937|NPM_MOUSE	Q61937	18148	Npm1	nucleophosmin 1(Npm1)	GO:0000055~ribosomal large subunit export from nucleus,GO:0000056~ribosomal small subunit export from nucleus,GO:0000448~cleavage in ITS2 between 5.8S rRNA and LSU-rRNA of tricistronic rRNA transcript (SSU-rRNA, 5.8S rRNA, LSU-rRNA),GO:0006281~DNA repair,GO:0006334~nucleosome assembly,GO:0006407~rRNA export from nucleus,GO:0006884~cell volume homeostasis,GO:0006913~nucleocytoplasmic transport,GO:…	GO:0001652~granular component,GO:0005634~nucleus,GO:0005654~nucleoplasm,GO:0005730~nucleolus,GO:0005737~cytoplasm,GO:0005813~centrosome,GO:0005829~cytosol,GO:0005856~cytoskeleton,GO:0005925~focal adhesion,GO:0015934~large ribosomal subunit,GO:0015935~small ribosomal subunit,GO:0016020~membrane,GO:0016363~nuclear matrix,GO:0016607~nuclear speck,GO:0030529~intracellular ribonucleoprotein complex,GO…	GO:0002039~p53 binding,GO:0003676~nucleic acid binding,GO:0003677~DNA binding,GO:0003713~transcription coactivator activity,GO:0003723~RNA binding,GO:0004860~protein kinase inhibitor activity,GO:0005515~protein binding,GO:0005524~ATP binding,GO:0005547~phosphatidylinositol-3,4,5-trisphosphate binding,GO:0008134~transcription factor binding,GO:0019843~rRNA binding,GO:0019899~enzyme binding,GO:0019…	0	0	2	D	-0.500843	0	1	0	0	1	0	0	0	0	0	0	0	1	0	0	0	1	0	0	0	0	0	0	0	0	0	0	0	0	0	0	0	0	0
406	sp|Q9Z2I9|SUCB1_MOUSE	Q9Z2I9	20916	Sucla2	succinate-Coenzyme A ligase, ADP-forming, beta subunit(Sucla2)	GO:0006099~tricarboxylic acid cycle,GO:0006104~succinyl-CoA metabolic process,GO:0006105~succinate metabolic process,GO:0008152~metabolic process,	GO:0005739~mitochondrion,GO:0043209~myelin sheath,GO:0070062~extracellular exosome,	GO:0000166~nucleotide binding,GO:0003824~catalytic activity,GO:0004774~succinate-CoA ligase activity,GO:0004775~succinate-CoA ligase (ADP-forming) activity,GO:0005524~ATP binding,GO:0016874~ligase activity,GO:0046872~metal ion binding,	mmu00020:Citrate cycle (TCA cycle),mmu00640:Propanoate metabolism,mmu01100:Metabolic pathways,mmu01130:Biosynthesis of antibiotics,mmu01200:Carbon metabolism,	0	2	D	-0.50185	0	0	0	0	0	0	0	0	0	0	0	1	0	0	0	0	0	0	0	0	0	0	0	0	0	0	0	0	0	0	0	0	0	0
407	tr|Q5SVE1|Q5SVE1_MOUSE	Q5SVE1	23792	Adam23	a disintegrin and metallopeptidase domain 23(Adam23)	GO:0006508~proteolysis,GO:0007155~cell adhesion,	GO:0005576~extracellular region,GO:0005886~plasma membrane,GO:0016020~membrane,GO:0016021~integral component of membrane,	GO:0004222~metalloendopeptidase activity,GO:0005515~protein binding,GO:0008237~metallopeptidase activity,GO:0008270~zinc ion binding,	0	0	3	D	-0.504508	0	0	0	0	0	0	1	0	0	0	0	0	0	1	0	0	0	0	0	0	0	0	0	0	0	0	0	0	0	0	0	0	0	0
408	sp|Q64521|GPDM_MOUSE	Q64521	14571	Gpd2	glycerol phosphate dehydrogenase 2, mitochondrial(Gpd2)	GO:0006072~glycerol-3-phosphate metabolic process,GO:0006094~gluconeogenesis,GO:0006734~NADH metabolic process,GO:0019563~glycerol catabolic process,GO:0035264~multicellular organism growth,GO:0043010~camera-type eye development,GO:0055114~oxidation-reduction process,	GO:0005739~mitochondrion,GO:0005743~mitochondrial inner membrane,GO:0009331~glycerol-3-phosphate dehydrogenase complex,GO:0016020~membrane,	GO:0004367~glycerol-3-phosphate dehydrogenase [NAD+] activity,GO:0004368~glycerol-3-phosphate dehydrogenase activity,GO:0005509~calcium ion binding,GO:0016491~oxidoreductase activity,GO:0046872~metal ion binding,GO:0052590~sn-glycerol-3-phosphate:ubiquinone oxidoreductase activity,GO:0052591~sn-glycerol-3-phosphate:ubiquinone-8 oxidoreductase activity,	mmu00564:Glycerophospholipid metabolism,	0	3	D	-0.507051	0	0	0	0	0	0	0	0	0	0	0	0	0	0	0	0	0	0	0	0	0	0	0	0	0	1	0	0	0	0	0	0	0	0
409	sp|P09470|ACE_MOUSE	P09470	11421	Ace	angiotensin I converting enzyme (peptidyl-dipeptidase A) 1(Ace)	GO:0001822~kidney development,GO:0002446~neutrophil mediated immunity,GO:0003081~regulation of systemic arterial blood pressure by renin-angiotensin,GO:0003084~positive regulation of systemic arterial blood pressure,GO:0006508~proteolysis,GO:0006518~peptide metabolic process,GO:0007283~spermatogenesis,GO:0008217~regulation of blood pressure,GO:0010608~posttranscriptional regulation of gene expres…	GO:0005576~extracellular region,GO:0005615~extracellular space,GO:0005737~cytoplasm,GO:0005764~lysosome,GO:0005768~endosome,GO:0005886~plasma membrane,GO:0009897~external side of plasma membrane,GO:0009925~basal plasma membrane,GO:0016020~membrane,GO:0016021~integral component of membrane,GO:0031526~brush border membrane,GO:0031982~vesicle,GO:0070062~extracellular exosome,GO:0097225~sperm midpiec…	GO:0003779~actin binding,GO:0004175~endopeptidase activity,GO:0004180~carboxypeptidase activity,GO:0005515~protein binding,GO:0008144~drug binding,GO:0008233~peptidase activity,GO:0008237~metallopeptidase activity,GO:0008238~exopeptidase activity,GO:0008240~tripeptidyl-peptidase activity,GO:0008241~peptidyl-dipeptidase activity,GO:0008270~zinc ion binding,GO:0016787~hydrolase activity,GO:0031404~…	mmu04614:Renin-angiotensin system,mmu04924:Renin secretion,mmu05142:Chagas disease (American trypanosomiasis),mmu05410:Hypertrophic cardiomyopathy (HCM),	0	2	D	-0.50745	1	1	0	0	0	0	0	0	0	0	0	0	1	1	0	0	0	1	1	0	0	0	0	0	1	0	0	0	0	0	0	0	0	0
410	sp|Q8VIJ6|SFPQ_MOUSE	Q8VIJ6	71514	Sfpq	splicing factor proline/glutamine rich (polypyrimidine tract binding protein associated)(Sfpq)	GO:0000122~negative regulation of transcription from RNA polymerase II promoter,GO:0000380~alternative mRNA splicing, via spliceosome,GO:0000724~double-strand break repair via homologous recombination,GO:0006281~DNA repair,GO:0006351~transcription, DNA-templated,GO:0006355~regulation of transcription, DNA-templated,GO:0006397~mRNA processing,GO:0006974~cellular response to DNA damage stimulus,GO:…	GO:0000785~chromatin,GO:0005634~nucleus,GO:0005654~nucleoplasm,GO:0005737~cytoplasm,GO:0016363~nuclear matrix,GO:0031012~extracellular matrix,GO:0042382~paraspeckles,GO:0090575~RNA polymerase II transcription factor complex,	GO:0000166~nucleotide binding,GO:0000976~transcription regulatory region sequence-specific DNA binding,GO:0000980~RNA polymerase II distal enhancer sequence-specific DNA binding,GO:0001047~core promoter binding,GO:0003676~nucleic acid binding,GO:0003677~DNA binding,GO:0003682~chromatin binding,GO:0003723~RNA binding,GO:0005515~protein binding,GO:0042826~histone deacetylase binding,GO:0044212~tran…	0	0	2	D	-0.509572	0	0	0	0	0	0	0	0	0	0	0	0	1	0	0	0	1	0	0	0	0	0	0	0	0	0	0	1	0	0	0	0	0	0
411	sp|P60202|MYPR_MOUSE	P60202	18823	Plp1	proteolipid protein (myelin) 1(Plp1)	GO:0006954~inflammatory response,GO:0007229~integrin-mediated signaling pathway,GO:0008366~axon ensheathment,GO:0010001~glial cell differentiation,GO:0010628~positive regulation of gene expression,GO:0014002~astrocyte development,GO:0021762~substantia nigra development,GO:0022010~central nervous system myelination,GO:0042552~myelination,GO:0042759~long-chain fatty acid biosynthetic process,GO:004…	GO:0005886~plasma membrane,GO:0016020~membrane,GO:0016021~integral component of membrane,GO:0043209~myelin sheath,	GO:0005198~structural molecule activity,GO:0005515~protein binding,GO:0019911~structural constituent of myelin sheath,	0	1	12	D	-0.510004	1	0	0	0	0	0	0	0	0	0	0	0	0	0	0	0	0	0	0	0	0	1	1	1	0	0	0	0	0	0	0	0	0	1
412	sp|P35438|NMDZ1_MOUSE	P35438	14810	Grin1	glutamate receptor, ionotropic, NMDA1 (zeta 1)(Grin1)	GO:0001661~conditioned taste aversion,GO:0001964~startle response,GO:0001967~suckling behavior,GO:0001975~response to amphetamine,GO:0006810~transport,GO:0006811~ion transport,GO:0006812~cation transport,GO:0006816~calcium ion transport,GO:0006874~cellular calcium ion homeostasis,GO:0007268~chemical synaptic transmission,GO:0007585~respiratory gaseous exchange,GO:0007611~learning or memory,GO:000…	GO:0005737~cytoplasm,GO:0005783~endoplasmic reticulum,GO:0005886~plasma membrane,GO:0005887~integral component of plasma membrane,GO:0008021~synaptic vesicle,GO:0009986~cell surface,GO:0014069~postsynaptic density,GO:0016020~membrane,GO:0016021~integral component of membrane,GO:0017146~NMDA selective glutamate receptor complex,GO:0030054~cell junction,GO:0030425~dendrite,GO:0030426~growth cone,GO…	GO:0004872~receptor activity,GO:0004970~ionotropic glutamate receptor activity,GO:0004972~NMDA glutamate receptor activity,GO:0005102~receptor binding,GO:0005216~ion channel activity,GO:0005234~extracellular-glutamate-gated ion channel activity,GO:0005261~cation channel activity,GO:0005262~calcium channel activity,GO:0005509~calcium ion binding,GO:0005515~protein binding,GO:0005516~calmodulin bin…	mmu04014:Ras signaling pathway,mmu04015:Rap1 signaling pathway,mmu04020:Calcium signaling pathway,mmu04024:cAMP signaling pathway,mmu04080:Neuroactive ligand-receptor interaction,mmu04713:Circadian entrainment,mmu04720:Long-term potentiation,mmu04724:Glutamatergic synapse,mmu05010:Alzheimer's disease,mmu05014:Amyotrophic lateral sclerosis (ALS),mmu05016:Huntington's disease,mmu05030:Cocaine addic…	0	2	D	-0.510458	1	1	0	0	0	1	0	1	1	1	1	0	1	0	0	0	0	0	1	0	0	1	0	1	0	0	0	0	0	0	0	1	0	0
413	sp|P51660|DHB4_MOUSE	P51660	15488	Hsd17b4	hydroxysteroid (17-beta) dehydrogenase 4(Hsd17b4)	GO:0000038~very long-chain fatty acid metabolic process,GO:0001649~osteoblast differentiation,GO:0006629~lipid metabolic process,GO:0006631~fatty acid metabolic process,GO:0006635~fatty acid beta-oxidation,GO:0008209~androgen metabolic process,GO:0008210~estrogen metabolic process,GO:0036111~very long-chain fatty-acyl-CoA metabolic process,GO:0036112~medium-chain fatty-acyl-CoA metabolic process,…	GO:0005739~mitochondrion,GO:0005777~peroxisome,GO:0005778~peroxisomal membrane,GO:0016020~membrane,GO:0043231~intracellular membrane-bounded organelle,	GO:0003857~3-hydroxyacyl-CoA dehydrogenase activity,GO:0004303~estradiol 17-beta-dehydrogenase activity,GO:0005102~receptor binding,GO:0016491~oxidoreductase activity,GO:0016508~long-chain-enoyl-CoA hydratase activity,GO:0016829~lyase activity,GO:0016853~isomerase activity,GO:0018812~3-hydroxyacyl-CoA dehydratase activity,GO:0033989~3alpha,7alpha,12alpha-trihydroxy-5beta-cholest-24-enoyl-CoA hydr…	mmu00120:Primary bile acid biosynthesis,mmu01100:Metabolic pathways,mmu04146:Peroxisome,	0	2	D	-0.510573	0	0	0	0	0	0	0	0	0	0	0	0	0	0	0	0	0	0	0	0	0	0	0	0	0	0	0	0	0	0	0	0	1	0
414	sp|Q6PD19|CJ076_MOUSE	Q6PD19	71617	9130011E15Rik	RIKEN cDNA 9130011E15 gene(9130011E15Rik)	0	GO:0016020~membrane,GO:0016021~integral component of membrane,	0	0	0	3	D	-0.512031	0	0	0	0	0	0	0	0	0	0	0	0	0	0	0	0	0	0	0	0	0	0	0	0	0	0	0	0	0	0	0	0	0	0
415	sp|Q99JY9|ARP3_MOUSE	Q99JY9	74117	Actr3	ARP3 actin-related protein 3(Actr3)	GO:0007015~actin filament organization,GO:0007163~establishment or maintenance of cell polarity,GO:0008356~asymmetric cell division,GO:0010592~positive regulation of lamellipodium assembly,GO:0010763~positive regulation of fibroblast migration,GO:0016344~meiotic chromosome movement towards spindle pole,GO:0030030~cell projection organization,GO:0030517~negative regulation of axon extension,GO:003…	GO:0000139~Golgi membrane,GO:0002102~podosome,GO:0005737~cytoplasm,GO:0005856~cytoskeleton,GO:0005884~actin filament,GO:0005885~Arp2/3 protein complex,GO:0005903~brush border,GO:0005911~cell-cell junction,GO:0005925~focal adhesion,GO:0016020~membrane,GO:0030027~lamellipodium,GO:0030056~hemidesmosome,GO:0031252~cell leading edge,GO:0036284~tubulobulbar complex,GO:0042995~cell projection,GO:0048471…	GO:0000166~nucleotide binding,GO:0003779~actin binding,GO:0005200~structural constituent of cytoskeleton,GO:0005515~protein binding,GO:0005524~ATP binding,GO:0051015~actin filament binding,GO:0051117~ATPase binding,	0	0	2	D	-0.513539	1	1	0	1	1	0	0	1	0	0	0	0	0	0	0	0	0	0	0	0	0	0	0	0	1	0	0	0	0	0	0	0	0	1
416	sp|Q61330|CNTN2_MOUSE	Q61330	21367	Cntn2	contactin 2(Cntn2)	GO:0000226~microtubule cytoskeleton organization,GO:0001764~neuron migration,GO:0007155~cell adhesion,GO:0007160~cell-matrix adhesion,GO:0007409~axonogenesis,GO:0007411~axon guidance,GO:0007413~axonal fasciculation,GO:0007417~central nervous system development,GO:0007612~learning,GO:0007628~adult walking behavior,GO:0010769~regulation of cell morphogenesis involved in differentiation,GO:0010954~p…	GO:0005886~plasma membrane,GO:0008076~voltage-gated potassium channel complex,GO:0009986~cell surface,GO:0016020~membrane,GO:0030424~axon,GO:0031225~anchored component of membrane,GO:0033268~node of Ranvier,GO:0043005~neuron projection,GO:0043025~neuronal cell body,GO:0043209~myelin sheath,GO:0044224~juxtaparanode region of axon,GO:0045202~synapse,	GO:0001948~glycoprotein binding,GO:0005515~protein binding,GO:0030246~carbohydrate binding,GO:0043621~protein self-association,	mmu04514:Cell adhesion molecules (CAMs),	0	2	D	-0.516086	1	1	1	1	1	1	1	1	1	1	0	0	0	1	1	0	0	0	0	0	0	1	0	1	1	0	0	0	0	0	0	0	0	1
417	sp|Q9WUA6-2|AKT3_MOUSE	Q9WUA6	23797	Akt3	thymoma viral proto-oncogene 3(Akt3)	GO:0000002~mitochondrial genome maintenance,GO:0006468~protein phosphorylation,GO:0007165~signal transduction,GO:0010765~positive regulation of sodium ion transport,GO:0016310~phosphorylation,GO:0018105~peptidyl-serine phosphorylation,GO:0018107~peptidyl-threonine phosphorylation,GO:0032869~cellular response to insulin stimulus,GO:0035556~intracellular signal transduction,	GO:0005622~intracellular,GO:0005634~nucleus,GO:0005654~nucleoplasm,GO:0005737~cytoplasm,GO:0005794~Golgi apparatus,GO:0005886~plasma membrane,GO:0016020~membrane,	GO:0000166~nucleotide binding,GO:0004672~protein kinase activity,GO:0004674~protein serine/threonine kinase activity,GO:0005080~protein kinase C binding,GO:0005515~protein binding,GO:0005524~ATP binding,GO:0016301~kinase activity,GO:0016740~transferase activity,	mmu04010:MAPK signaling pathway,mmu04012:ErbB signaling pathway,mmu04014:Ras signaling pathway,mmu04015:Rap1 signaling pathway,mmu04022:cGMP-PKG signaling pathway,mmu04024:cAMP signaling pathway,mmu04062:Chemokine signaling pathway,mmu04066:HIF-1 signaling pathway,mmu04068:FoxO signaling pathway,mmu04071:Sphingolipid signaling pathway,mmu04150:mTOR signaling pathway,mmu04151:PI3K-Akt signaling pa…	0	2	D	-0.51724	0	1	0	0	0	0	0	0	0	0	0	0	0	0	0	0	0	0	0	0	0	0	0	0	0	0	0	0	0	0	0	0	0	0
418	sp|Q76MZ3|2AAA_MOUSE	Q76MZ3	51792	Ppp2r1a	protein phosphatase 2, regulatory subunit A, alpha(Ppp2r1a)	GO:0006461~protein complex assembly,GO:0007059~chromosome segregation,GO:0007143~female meiotic division,GO:0051232~meiotic spindle elongation,GO:0051306~mitotic sister chromatid separation,GO:0051754~meiotic sister chromatid cohesion, centromeric,GO:0070262~peptidyl-serine dephosphorylation,GO:1903538~regulation of meiotic cell cycle process involved in oocyte maturation,GO:1904886~beta-catenin …	GO:0000159~protein phosphatase type 2A complex,GO:0000775~chromosome, centromeric region,GO:0005694~chromosome,GO:0005737~cytoplasm,GO:0005829~cytosol,GO:0070062~extracellular exosome,	GO:0003823~antigen binding,GO:0004722~protein serine/threonine phosphatase activity,GO:0005515~protein binding,GO:0008601~protein phosphatase type 2A regulator activity,GO:0046982~protein heterodimerization activity,	mmu03015:mRNA surveillance pathway,mmu04071:Sphingolipid signaling pathway,mmu04114:Oocyte meiosis,mmu04151:PI3K-Akt signaling pathway,mmu04152:AMPK signaling pathway,mmu04261:Adrenergic signaling in cardiomyocytes,mmu04350:TGF-beta signaling pathway,mmu04390:Hippo signaling pathway,mmu04530:Tight junction,mmu04728:Dopaminergic synapse,mmu04730:Long-term depression,mmu05142:Chagas disease (Americ…	0	2	D	-0.517482	0	0	0	0	1	0	0	0	0	0	0	0	1	0	0	0	0	0	0	0	0	0	0	1	0	0	0	0	0	0	0	0	0	0
419	sp|Q9WUA2|SYFB_MOUSE	Q9WUA2	23874	Farsb	phenylalanyl-tRNA synthetase, beta subunit(Farsb)	GO:0006412~translation,GO:0006432~phenylalanyl-tRNA aminoacylation,GO:0051290~protein heterotetramerization,	GO:0005737~cytoplasm,GO:0009328~phenylalanine-tRNA ligase complex,GO:0016020~membrane,	GO:0000166~nucleotide binding,GO:0000287~magnesium ion binding,GO:0003723~RNA binding,GO:0004812~aminoacyl-tRNA ligase activity,GO:0004826~phenylalanine-tRNA ligase activity,GO:0005524~ATP binding,GO:0016874~ligase activity,	mmu00970:Aminoacyl-tRNA biosynthesis,	0	2	D	-0.518714	0	0	0	0	0	0	0	0	0	0	0	0	0	0	0	0	0	0	0	0	0	0	0	0	0	0	0	0	0	0	0	0	0	0
420	sp|Q3UQ44|IQGA2_MOUSE	Q3UQ44	544963	Iqgap2	IQ motif containing GTPase activating protein 2(Iqgap2)	GO:0007165~signal transduction,GO:0007264~small GTPase mediated signal transduction,GO:0034314~Arp2/3 complex-mediated actin nucleation,GO:0043087~regulation of GTPase activity,GO:0070493~thrombin receptor signaling pathway,	GO:0005622~intracellular,GO:0005737~cytoplasm,GO:0005874~microtubule,GO:0005902~microvillus,GO:0009986~cell surface,GO:0030027~lamellipodium,GO:0030175~filopodium,GO:0031941~filamentous actin,GO:0070062~extracellular exosome,	GO:0005096~GTPase activator activity,GO:0005516~calmodulin binding,GO:0005547~phosphatidylinositol-3,4,5-trisphosphate binding,GO:0017048~Rho GTPase binding,GO:0048365~Rac GTPase binding,GO:0051015~actin filament binding,GO:0071933~Arp2/3 complex binding,	mmu04810:Regulation of actin cytoskeleton,	0	2	D	-0.520032	0	0	0	0	1	0	0	0	0	0	0	0	0	0	0	0	0	0	0	0	0	0	0	0	0	0	0	0	0	0	0	0	0	0
421	sp|Q9JKD3|SCAM5_MOUSE	Q9JKD3	56807	Scamp5	secretory carrier membrane protein 5(Scamp5)	GO:0006810~transport,GO:0006887~exocytosis,GO:0015031~protein transport,GO:0034976~response to endoplasmic reticulum stress,GO:0045806~negative regulation of endocytosis,GO:0045956~positive regulation of calcium ion-dependent exocytosis,GO:0050715~positive regulation of cytokine secretion,	GO:0000139~Golgi membrane,GO:0005768~endosome,GO:0005794~Golgi apparatus,GO:0005886~plasma membrane,GO:0008021~synaptic vesicle,GO:0016020~membrane,GO:0016021~integral component of membrane,GO:0030054~cell junction,GO:0030672~synaptic vesicle membrane,GO:0031201~SNARE complex,GO:0031410~cytoplasmic vesicle,GO:0032588~trans-Golgi network membrane,GO:0045202~synapse,GO:0055038~recycling endosome me…	0	0	0	3	D	-0.521836	0	1	1	0	0	0	0	0	0	0	0	0	0	0	0	0	1	0	0	0	0	0	0	0	0	0	0	0	0	0	0	0	0	0
422	sp|Q8VDQ8-2|SIR2_MOUSE	Q8VDQ8	64383	Sirt2	sirtuin 2(Sirt2)	GO:0000122~negative regulation of transcription from RNA polymerase II promoter,GO:0006351~transcription, DNA-templated,GO:0006355~regulation of transcription, DNA-templated,GO:0006476~protein deacetylation,GO:0006914~autophagy,GO:0007049~cell cycle,GO:0007067~mitotic nuclear division,GO:0007399~nervous system development,GO:0008285~negative regulation of cell proliferation,GO:0010507~negative re…	GO:0005634~nucleus,GO:0005694~chromosome,GO:0005720~nuclear heterochromatin,GO:0005737~cytoplasm,GO:0005813~centrosome,GO:0005814~centriole,GO:0005819~spindle,GO:0005829~cytosol,GO:0005856~cytoskeleton,GO:0005874~microtubule,GO:0005886~plasma membrane,GO:0016020~membrane,GO:0030426~growth cone,GO:0030496~midbody,GO:0033010~paranodal junction,GO:0033270~paranode region of axon,GO:0035748~myelin sh…	GO:0003682~chromatin binding,GO:0004407~histone deacetylase activity,GO:0005515~protein binding,GO:0008134~transcription factor binding,GO:0008270~zinc ion binding,GO:0016787~hydrolase activity,GO:0016811~hydrolase activity, acting on carbon-nitrogen (but not peptide) bonds, in linear amides,GO:0017136~NAD-dependent histone deacetylase activity,GO:0033558~protein deacetylase activity,GO:0034979~N…	0	1	10	D	-0.52193	1	0	0	0	0	0	0	0	0	0	0	0	1	1	0	0	1	0	0	0	0	1	1	1	0	0	0	1	0	0	0	0	0	0
423	sp|Q6PH08|ERC2_MOUSE	Q6PH08	238988	Erc2	ELKS/RAB6-interacting/CAST family member 2(Erc2)	0	GO:0005737~cytoplasm,GO:0005856~cytoskeleton,GO:0014069~postsynaptic density,GO:0016020~membrane,GO:0030054~cell junction,GO:0030426~growth cone,GO:0042734~presynaptic membrane,GO:0043005~neuron projection,GO:0043025~neuronal cell body,GO:0043195~terminal bouton,GO:0043234~protein complex,GO:0045202~synapse,GO:0048786~presynaptic active zone,	GO:0005515~protein binding,GO:0030165~PDZ domain binding,GO:0032403~protein complex binding,	0	0	2	D	-0.522378	0	0	0	0	0	0	0	0	0	0	0	0	0	0	0	0	0	0	0	0	0	0	0	0	0	0	0	0	0	0	0	0	0	0
424	sp|P35762|CD81_MOUSE	P35762	12520	Cd81	CD81 antigen(Cd81)	GO:0000187~activation of MAPK activity,GO:0007166~cell surface receptor signaling pathway,GO:0008104~protein localization,GO:0008284~positive regulation of cell proliferation,GO:0009611~response to wounding,GO:0030307~positive regulation of cell growth,GO:0030890~positive regulation of B cell proliferation,GO:0031623~receptor internalization,GO:0031647~regulation of protein stability,GO:0042127~r…	GO:0001772~immunological synapse,GO:0005887~integral component of plasma membrane,GO:0005925~focal adhesion,GO:0016020~membrane,GO:0016021~integral component of membrane,GO:0016324~apical plasma membrane,GO:0031982~vesicle,GO:0070062~extracellular exosome,	GO:0005515~protein binding,GO:0023026~MHC class II protein complex binding,GO:1990459~transferrin receptor binding,	mmu04662:B cell receptor signaling pathway,mmu05144:Malaria,mmu05160:Hepatitis C,	0	3	D	-0.522563	0	1	1	0	0	0	0	0	0	0	0	0	0	0	0	1	0	0	0	1	0	0	0	0	0	0	0	0	0	0	0	0	0	0
425	sp|Q9Z140|CPNE6_MOUSE	Q9Z140	12891	Cpne6	copine VI(Cpne6)	GO:0030154~cell differentiation,GO:0071277~cellular response to calcium ion,GO:1903861~positive regulation of dendrite extension,	GO:0005737~cytoplasm,GO:0005768~endosome,GO:0005886~plasma membrane,GO:0016020~membrane,GO:0030424~axon,GO:0030425~dendrite,GO:0031410~cytoplasmic vesicle,GO:0042995~cell projection,GO:0043204~perikaryon,GO:0045334~clathrin-coated endocytic vesicle,GO:0070062~extracellular exosome,	GO:0001786~phosphatidylserine binding,GO:0005515~protein binding,	0	0	3	D	-0.52284	1	0	0	0	0	0	0	0	0	0	0	0	0	0	0	0	0	0	0	0	0	0	0	0	0	0	0	0	0	0	0	0	0	0
426	sp|Q8R1F1|NIBL1_MOUSE	Q8R1F1	227737	Fam129b	family with sequence similarity 129, member B(Fam129b)	GO:0043066~negative regulation of apoptotic process,GO:0098609~cell-cell adhesion,	GO:0005634~nucleus,GO:0005654~nucleoplasm,GO:0005730~nucleolus,GO:0005737~cytoplasm,GO:0005829~cytosol,GO:0005886~plasma membrane,GO:0005912~adherens junction,GO:0005913~cell-cell adherens junction,GO:0015629~actin cytoskeleton,GO:0016020~membrane,GO:0030054~cell junction,GO:0070062~extracellular exosome,	GO:0098641~cadherin binding involved in cell-cell adhesion,	0	0	2	D	-0.525916	0	0	0	0	0	0	1	0	0	0	0	0	1	0	0	0	0	0	0	0	0	0	0	0	0	0	0	0	0	0	0	0	0	0
427	sp|Q9DB05|SNAA_MOUSE	Q9DB05	108124	Napa	N-ethylmaleimide sensitive fusion protein attachment protein alpha(Napa)	GO:0006810~transport,GO:0006886~intracellular protein transport,GO:0007420~brain development,GO:0010807~regulation of synaptic vesicle priming,GO:0015031~protein transport,GO:0016192~vesicle-mediated transport,GO:0030182~neuron differentiation,GO:0035249~synaptic transmission, glutamatergic,GO:0035494~SNARE complex disassembly,GO:0045176~apical protein localization,GO:0061025~membrane fusion,	GO:0005622~intracellular,GO:0005774~vacuolar membrane,GO:0016020~membrane,GO:0043195~terminal bouton,GO:0043209~myelin sheath,GO:0070044~synaptobrevin 2-SNAP-25-syntaxin-1a complex,GO:0070062~extracellular exosome,	GO:0000149~SNARE binding,GO:0005483~soluble NSF attachment protein activity,GO:0005515~protein binding,GO:0019905~syntaxin binding,	mmu04721:Synaptic vesicle cycle,	0	2	D	-0.526718	1	1	1	0	0	1	0	0	0	0	1	0	0	0	0	0	0	0	0	0	0	1	0	0	0	0	0	0	0	0	0	0	0	0
428	sp|Q9Z0E0|NCDN_MOUSE	Q9Z0E0	26562	Ncdn	neurochondrin(Ncdn)	GO:0031175~neuron projection development,GO:0045453~bone resorption,GO:0048168~regulation of neuronal synaptic plasticity,	GO:0005737~cytoplasm,GO:0005829~cytosol,GO:0016020~membrane,GO:0030425~dendrite,GO:0042995~cell projection,GO:0043005~neuron projection,GO:0043025~neuronal cell body,	GO:0005515~protein binding,	0	1	4	D	-0.527233	1	0	0	0	0	1	0	0	1	0	0	0	0	0	0	0	0	0	0	0	0	0	0	0	0	0	0	0	0	0	0	0	0	0
429	tr|B1B0C7|B1B0C7_MOUSE	B1B0C7	15530	Hspg2	perlecan (heparan sulfate proteoglycan 2)(Hspg2)	GO:0001525~angiogenesis,GO:0001958~endochondral ossification,GO:0002062~chondrocyte differentiation,GO:0006024~glycosaminoglycan biosynthetic process,GO:0007420~brain development,GO:0008104~protein localization,GO:0030198~extracellular matrix organization,GO:0048704~embryonic skeletal system morphogenesis,GO:0048738~cardiac muscle tissue development,GO:0060351~cartilage development involved in en…	GO:0005576~extracellular region,GO:0005578~proteinaceous extracellular matrix,GO:0005604~basement membrane,GO:0005605~basal lamina,GO:0005615~extracellular space,GO:0005796~Golgi lumen,GO:0005925~focal adhesion,GO:0031012~extracellular matrix,GO:0070062~extracellular exosome,	GO:0002020~protease binding,GO:0005509~calcium ion binding,GO:0005515~protein binding,GO:0008022~protein C-terminus binding,GO:0046872~metal ion binding,	mmu04512:ECM-receptor interaction,mmu05161:Hepatitis B,mmu05205:Proteoglycans in cancer,	0	5	D	-0.527248	0	0	0	0	0	0	0	0	0	0	0	0	0	0	0	0	0	1	0	0	0	1	0	0	0	0	0	0	0	0	0	0	0	0
430	sp|Q5SQX6|CYFP2_MOUSE	Q5SQX6	76884	Cyfip2	cytoplasmic FMR1 interacting protein 2(Cyfip2)	GO:0006915~apoptotic process,GO:0007155~cell adhesion,GO:0016337~single organismal cell-cell adhesion,GO:0045862~positive regulation of proteolysis,GO:0097202~activation of cysteine-type endopeptidase activity,	GO:0005634~nucleus,GO:0005737~cytoplasm,GO:0016020~membrane,GO:0030054~cell junction,GO:0043005~neuron projection,GO:0045202~synapse,GO:0048471~perinuclear region of cytoplasm,GO:0070062~extracellular exosome,	GO:0005515~protein binding,	mmu03013:RNA transport,mmu04810:Regulation of actin cytoskeleton,	1	3	D	-0.528766	0	0	0	0	0	0	1	0	0	0	0	0	1	1	0	0	0	0	0	0	0	0	0	0	0	0	0	0	0	0	0	0	0	0
431	sp|P46660|AINX_MOUSE	P46660	226180	Ina	internexin neuronal intermediate filament protein, alpha(Ina)	GO:0007275~multicellular organism development,GO:0007399~nervous system development,GO:0021762~substantia nigra development,GO:0030154~cell differentiation,GO:0045104~intermediate filament cytoskeleton organization,GO:0060052~neurofilament cytoskeleton organization,	GO:0005615~extracellular space,GO:0005654~nucleoplasm,GO:0005882~intermediate filament,GO:0005883~neurofilament,GO:0031965~nuclear membrane,GO:0036464~cytoplasmic ribonucleoprotein granule,GO:0043209~myelin sheath,GO:0045111~intermediate filament cytoskeleton,	GO:0005198~structural molecule activity,GO:0005515~protein binding,GO:0046982~protein heterodimerization activity,	0	0	8	D	-0.529324	0	0	0	0	1	0	0	0	0	0	0	0	0	0	0	0	0	0	0	0	0	1	1	0	0	0	0	0	0	0	0	0	0	0
432	sp|P22892|AP1G1_MOUSE	P22892	11765	Ap1g1	adaptor protein complex AP-1, gamma 1 subunit(Ap1g1)	GO:0000226~microtubule cytoskeleton organization,GO:0006810~transport,GO:0006886~intracellular protein transport,GO:0015031~protein transport,GO:0016192~vesicle-mediated transport,GO:0035646~endosome to melanosome transport,GO:0043323~positive regulation of natural killer cell degranulation,GO:0045954~positive regulation of natural killer cell mediated cytotoxicity,GO:0090160~Golgi to lysosome tr…	GO:0005622~intracellular,GO:0005623~cell,GO:0005737~cytoplasm,GO:0005794~Golgi apparatus,GO:0005802~trans-Golgi network,GO:0005829~cytosol,GO:0015630~microtubule cytoskeleton,GO:0016020~membrane,GO:0030117~membrane coat,GO:0030131~clathrin adaptor complex,GO:0030136~clathrin-coated vesicle,GO:0030665~clathrin-coated vesicle membrane,GO:0031410~cytoplasmic vesicle,GO:0043231~intracellular membrane…	GO:0005515~protein binding,GO:0005518~collagen binding,GO:0008022~protein C-terminus binding,GO:0008565~protein transporter activity,GO:0017137~Rab GTPase binding,GO:0019894~kinesin binding,GO:0030742~GTP-dependent protein binding,	mmu04142:Lysosome,	0	2	D	-0.531166	0	1	1	0	1	0	0	0	0	0	0	0	0	0	0	0	0	0	0	0	0	0	0	1	0	0	0	0	0	0	0	0	0	0
433	sp|P51150|RAB7A_MOUSE	P51150	19349	Rab7	RAB7, member RAS oncogene family(Rab7)	GO:0006622~protein targeting to lysosome,GO:0006629~lipid metabolic process,GO:0006810~transport,GO:0006886~intracellular protein transport,GO:0006914~autophagy,GO:0007174~epidermal growth factor catabolic process,GO:0007264~small GTPase mediated signal transduction,GO:0008333~endosome to lysosome transport,GO:0015031~protein transport,GO:0016042~lipid catabolic process,GO:0019076~viral release f…	GO:0000421~autophagosome membrane,GO:0005622~intracellular,GO:0005737~cytoplasm,GO:0005764~lysosome,GO:0005768~endosome,GO:0005770~late endosome,GO:0005794~Golgi apparatus,GO:0005811~lipid particle,GO:0005829~cytosol,GO:0010008~endosome membrane,GO:0016020~membrane,GO:0030670~phagocytic vesicle membrane,GO:0030904~retromer complex,GO:0031410~cytoplasmic vesicle,GO:0031902~late endosome membrane,G…	GO:0000166~nucleotide binding,GO:0003924~GTPase activity,GO:0005515~protein binding,GO:0005525~GTP binding,GO:0019003~GDP binding,GO:0048365~Rac GTPase binding,	mmu04144:Endocytosis,mmu04145:Phagosome,mmu05132:Salmonella infection,mmu05146:Amoebiasis,mmu05152:Tuberculosis,	0	2	D	-0.533599	0	1	1	0	0	0	0	0	0	0	0	0	0	0	0	0	0	0	0	0	0	0	0	0	0	0	0	0	0	0	0	0	0	0
434	sp|O88342|WDR1_MOUSE	O88342	22388	Wdr1	WD repeat domain 1(Wdr1)	GO:0002446~neutrophil mediated immunity,GO:0007605~sensory perception of sound,GO:0008360~regulation of cell shape,GO:0030036~actin cytoskeleton organization,GO:0030043~actin filament fragmentation,GO:0030220~platelet formation,GO:0030834~regulation of actin filament depolymerization,GO:0030836~positive regulation of actin filament depolymerization,GO:0030865~cortical cytoskeleton organization,GO…	GO:0002102~podosome,GO:0005737~cytoplasm,GO:0005856~cytoskeleton,GO:0005884~actin filament,GO:0005911~cell-cell junction,GO:0015629~actin cytoskeleton,GO:0030054~cell junction,GO:0042995~cell projection,GO:0043209~myelin sheath,GO:0070062~extracellular exosome,	GO:0003779~actin binding,GO:0051015~actin filament binding,	0	0	6	D	-0.53509	1	1	0	0	1	0	0	0	0	0	0	0	0	0	0	0	0	0	0	0	0	0	0	0	1	0	0	0	0	0	0	0	0	0
435	tr|Q3UF95|Q3UF95_MOUSE	Q3UF95	224727	Bag6	BCL2-associated athanogene 6(Bag6)	GO:0001822~kidney development,GO:0002376~immune system process,GO:0002474~antigen processing and presentation of peptide antigen via MHC class I,GO:0006511~ubiquitin-dependent protein catabolic process,GO:0006810~transport,GO:0006915~apoptotic process,GO:0007130~synaptonemal complex assembly,GO:0007283~spermatogenesis,GO:0007420~brain development,GO:0009790~embryo development,GO:0016568~chromatin…	GO:0005634~nucleus,GO:0005654~nucleoplasm,GO:0005737~cytoplasm,GO:0005829~cytosol,GO:0016020~membrane,GO:0043231~intracellular membrane-bounded organelle,GO:0071818~BAT3 complex,	GO:0005515~protein binding,GO:0030544~Hsp70 protein binding,GO:0031593~polyubiquitin binding,GO:0031625~ubiquitin protein ligase binding,GO:0043022~ribosome binding,GO:0051787~misfolded protein binding,GO:0070628~proteasome binding,GO:1990381~ubiquitin-specific protease binding,	0	0	2	D	-0.535122	0	1	0	0	0	0	0	0	0	0	0	0	1	1	0	0	1	0	0	0	0	1	0	0	0	0	0	0	0	0	0	0	0	0
436	sp|P19096|FAS_MOUSE	P19096	14104	Fasn	fatty acid synthase(Fasn)	GO:0001649~osteoblast differentiation,GO:0006084~acetyl-CoA metabolic process,GO:0006629~lipid metabolic process,GO:0006631~fatty acid metabolic process,GO:0006633~fatty acid biosynthetic process,GO:0008152~metabolic process,GO:0008611~ether lipid biosynthetic process,GO:0009058~biosynthetic process,GO:0030223~neutrophil differentiation,GO:0030224~monocyte differentiation,GO:0030879~mammary gland…	GO:0005737~cytoplasm,GO:0005739~mitochondrion,GO:0005794~Golgi apparatus,GO:0005886~plasma membrane,GO:0005913~cell-cell adherens junction,GO:0016020~membrane,GO:0042470~melanosome,GO:0042587~glycogen granule,GO:0070062~extracellular exosome,	GO:0003824~catalytic activity,GO:0004312~fatty acid synthase activity,GO:0004313~[acyl-carrier-protein] S-acetyltransferase activity,GO:0004314~[acyl-carrier-protein] S-malonyltransferase activity,GO:0004315~3-oxoacyl-[acyl-carrier-protein] synthase activity,GO:0004316~3-oxoacyl-[acyl-carrier-protein] reductase (NADPH) activity,GO:0004317~3-hydroxypalmitoyl-[acyl-carrier-protein] dehydratase acti…	mmu00061:Fatty acid biosynthesis,mmu01100:Metabolic pathways,mmu01212:Fatty acid metabolism,mmu04152:AMPK signaling pathway,mmu04910:Insulin signaling pathway,	1	3	D	-0.537418	0	0	0	0	0	0	0	0	0	0	0	0	0	0	0	0	0	0	0	0	0	0	0	0	0	0	0	0	0	0	0	0	0	0
437	sp|P48428|TBCA_MOUSE	P48428	21371	Tbca	tubulin cofactor A(Tbca)	GO:0007021~tubulin complex assembly,GO:0007023~post-chaperonin tubulin folding pathway,	GO:0005730~nucleolus,GO:0005737~cytoplasm,GO:0005856~cytoskeleton,GO:0005874~microtubule,GO:0015630~microtubule cytoskeleton,GO:0070062~extracellular exosome,	GO:0044822~poly(A) RNA binding,GO:0048487~beta-tubulin binding,	0	0	4	D	-0.537441	0	0	0	0	0	0	0	0	0	0	0	0	0	0	0	0	0	0	0	0	0	0	0	0	0	0	0	0	0	0	0	0	0	0
438	sp|Q5SYD0|MYO1D_MOUSE	Q5SYD0	338367	Myo1d	myosin ID(Myo1d)	GO:0010923~negative regulation of phosphatase activity,GO:0051641~cellular localization,GO:0061502~early endosome to recycling endosome transport,	GO:0005768~endosome,GO:0005790~smooth endoplasmic reticulum,GO:0005829~cytosol,GO:0005903~brush border,GO:0016323~basolateral plasma membrane,GO:0016459~myosin complex,GO:0030424~axon,GO:0030673~axolemma,GO:0031410~cytoplasmic vesicle,GO:0043005~neuron projection,GO:0043025~neuronal cell body,GO:0043209~myelin sheath,GO:0044853~plasma membrane raft,GO:0070062~extracellular exosome,GO:0097440~apic…	GO:0000146~microfilament motor activity,GO:0000166~nucleotide binding,GO:0003774~motor activity,GO:0003779~actin binding,GO:0005515~protein binding,GO:0005516~calmodulin binding,GO:0005524~ATP binding,GO:0019904~protein domain specific binding,GO:0030898~actin-dependent ATPase activity,GO:0048306~calcium-dependent protein binding,GO:0051015~actin filament binding,	0	1	7	D	-0.537725	0	1	1	0	0	0	0	0	0	0	0	0	0	0	0	0	0	0	0	0	0	0	0	0	0	0	0	0	0	0	0	0	0	0
439	tr|Q3U2G2|Q3U2G2_MOUSE	Q3U2G2	15525	Hspa4	heat shock protein 4(Hspa4)	GO:0001933~negative regulation of protein phosphorylation,GO:0009408~response to heat,GO:0010628~positive regulation of gene expression,GO:0010629~negative regulation of gene expression,GO:0032092~positive regulation of protein binding,GO:0043066~negative regulation of apoptotic process,GO:0043392~negative regulation of DNA binding,GO:0045040~protein import into mitochondrial outer membrane,GO:00…	GO:0005634~nucleus,GO:0005737~cytoplasm,GO:0005811~lipid particle,GO:0005829~cytosol,GO:0070062~extracellular exosome,	GO:0000166~nucleotide binding,GO:0001085~RNA polymerase II transcription factor binding,GO:0005515~protein binding,GO:0005524~ATP binding,GO:0032403~protein complex binding,GO:0033613~activating transcription factor binding,	mmu04612:Antigen processing and presentation,	1	5	D	-0.538995	0	1	0	0	0	0	0	0	0	0	0	0	1	0	0	0	0	0	0	0	0	0	0	0	0	0	0	0	0	0	0	0	0	0
440	sp|Q80TL0|PPM1E_MOUSE	Q80TL0	320472	Ppm1e	protein phosphatase 1E (PP2C domain containing)(Ppm1e)	GO:0006469~negative regulation of protein kinase activity,GO:0006470~protein dephosphorylation,GO:0035690~cellular response to drug,GO:0035970~peptidyl-threonine dephosphorylation,GO:0051496~positive regulation of stress fiber assembly,	GO:0005634~nucleus,GO:0005730~nucleolus,GO:0005737~cytoplasm,GO:0005739~mitochondrion,GO:0043234~protein complex,	GO:0003824~catalytic activity,GO:0004721~phosphoprotein phosphatase activity,GO:0004722~protein serine/threonine phosphatase activity,GO:0016787~hydrolase activity,GO:0043169~cation binding,GO:0046872~metal ion binding,	0	0	2	D	-0.541026	0	0	0	0	1	0	0	0	0	0	0	0	0	0	0	0	0	0	0	0	0	0	0	0	0	0	0	0	0	0	0	0	0	0
441	sp|Q8C754|VPS52_MOUSE	Q8C754	224705	Vps52	VPS52 GARP complex subunit(Vps52)	GO:0006810~transport,GO:0006896~Golgi to vacuole transport,GO:0007041~lysosomal transport,GO:0010668~ectodermal cell differentiation,GO:0015031~protein transport,GO:0032456~endocytic recycling,GO:0042147~retrograde transport, endosome to Golgi,GO:0048611~embryonic ectodermal digestive tract development,	GO:0000938~GARP complex,GO:0005768~endosome,GO:0005794~Golgi apparatus,GO:0010008~endosome membrane,GO:0016020~membrane,GO:0048471~perinuclear region of cytoplasm,GO:0055037~recycling endosome,GO:1990745~EARP complex,	GO:0017137~Rab GTPase binding,GO:0019905~syntaxin binding,	0	0	2	D	-0.542035	0	1	1	0	0	0	0	0	0	0	0	0	0	0	0	0	0	0	0	0	0	0	0	0	0	0	0	0	0	0	0	0	0	0
442	sp|Q0GA42|CNNM1_MOUSE	Q0GA42	83674	Cnnm1	cyclin M1(Cnnm1)	GO:0006810~transport,GO:0006811~ion transport,	GO:0005886~plasma membrane,GO:0016020~membrane,GO:0016021~integral component of membrane,	0	0	0	2	D	-0.54249	0	1	0	0	0	0	0	0	0	0	0	0	0	0	0	0	0	0	0	0	0	0	0	0	0	0	0	0	0	0	0	0	0	0
443	sp|Q61166|MARE1_MOUSE	Q61166	13589	Mapre1	microtubule-associated protein, RP/EB family, member 1(Mapre1)	GO:0007049~cell cycle,GO:0007067~mitotic nuclear division,GO:0031115~negative regulation of microtubule polymerization,GO:0035372~protein localization to microtubule,GO:0051301~cell division,GO:1903033~positive regulation of microtubule plus-end binding,	GO:0005737~cytoplasm,GO:0005794~Golgi apparatus,GO:0005813~centrosome,GO:0005819~spindle,GO:0005856~cytoskeleton,GO:0005874~microtubule,GO:0005881~cytoplasmic microtubule,GO:0005913~cell-cell adherens junction,GO:0015630~microtubule cytoskeleton,GO:0030981~cortical microtubule cytoskeleton,GO:0031253~cell projection membrane,GO:0035371~microtubule plus-end,GO:0042995~cell projection,	GO:0005515~protein binding,GO:0008017~microtubule binding,GO:0042802~identical protein binding,GO:0044822~poly(A) RNA binding,GO:0051010~microtubule plus-end binding,GO:0098641~cadherin binding involved in cell-cell adhesion,	0	0	2	D	-0.542494	0	0	0	0	1	0	0	0	0	0	0	0	0	0	0	0	0	0	0	0	0	0	0	0	0	0	0	0	0	0	0	0	0	0
444	tr|E9QM38|E9QM38_MOUSE	E9QM38	20496	Slc12a2	solute carrier family 12, member 2(Slc12a2)	GO:0006810~transport,GO:0006811~ion transport,GO:0006813~potassium ion transport,GO:0006814~sodium ion transport,GO:0006821~chloride transport,GO:0006972~hyperosmotic response,GO:0015696~ammonium transport,GO:0030321~transepithelial chloride transport,GO:0035264~multicellular organism growth,GO:0045795~positive regulation of cell volume,GO:0050910~detection of mechanical stimulus involved in sens…	GO:0005886~plasma membrane,GO:0016020~membrane,GO:0016021~integral component of membrane,GO:0016323~basolateral plasma membrane,GO:0016324~apical plasma membrane,GO:0070062~extracellular exosome,GO:1903561~extracellular vesicle,	GO:0005215~transporter activity,GO:0005515~protein binding,GO:0008511~sodium:potassium:chloride symporter activity,GO:0008519~ammonium transmembrane transporter activity,GO:0015293~symporter activity,GO:0015377~cation:chloride symporter activity,GO:0019901~protein kinase binding,	mmu04970:Salivary secretion,mmu04972:Pancreatic secretion,	0	2	D	-0.542698	0	1	0	0	0	0	0	0	0	0	0	0	0	0	0	0	0	0	0	0	0	0	0	0	0	0	0	0	0	0	0	0	0	0
445	sp|Q9JL62|GLTP_MOUSE	Q9JL62	56356	Gltp	glycolipid transfer protein(Gltp)	GO:0006810~transport,GO:0006869~lipid transport,GO:0046836~glycolipid transport,	GO:0005737~cytoplasm,GO:0070062~extracellular exosome,	GO:0008289~lipid binding,GO:0017089~glycolipid transporter activity,GO:0051861~glycolipid binding,	0	0	2	D	-0.543406	0	1	0	0	0	0	0	0	0	0	0	0	0	0	0	0	0	0	0	0	0	0	0	0	0	0	0	0	0	0	0	0	0	0
446	sp|Q91ZA3|PCCA_MOUSE	Q91ZA3	110821	Pcca	propionyl-Coenzyme A carboxylase, alpha polypeptide(Pcca)	0	GO:0005739~mitochondrion,GO:0005759~mitochondrial matrix,	GO:0000166~nucleotide binding,GO:0003824~catalytic activity,GO:0004075~biotin carboxylase activity,GO:0004658~propionyl-CoA carboxylase activity,GO:0005524~ATP binding,GO:0016874~ligase activity,GO:0019899~enzyme binding,GO:0046872~metal ion binding,	mmu00280:Valine, leucine and isoleucine degradation,mmu00630:Glyoxylate and dicarboxylate metabolism,mmu00640:Propanoate metabolism,mmu01100:Metabolic pathways,mmu01130:Biosynthesis of antibiotics,mmu01200:Carbon metabolism,	0	2	D	-0.544967	0	0	0	0	0	0	0	0	0	0	0	0	0	0	0	0	0	0	0	0	0	0	0	0	0	0	0	0	0	0	0	0	0	0
447	sp|Q8BGN3|ENPP6_MOUSE	Q8BGN3	320981	Enpp6	ectonucleotide pyrophosphatase/phosphodiesterase 6(Enpp6)	GO:0006629~lipid metabolic process,GO:0008152~metabolic process,GO:0016042~lipid catabolic process,GO:0019695~choline metabolic process,	GO:0005576~extracellular region,GO:0005886~plasma membrane,GO:0016020~membrane,GO:0031225~anchored component of membrane,GO:0070062~extracellular exosome,	GO:0003824~catalytic activity,GO:0008081~phosphoric diester hydrolase activity,GO:0008889~glycerophosphodiester phosphodiesterase activity,GO:0016787~hydrolase activity,GO:0047390~glycerophosphocholine cholinephosphodiesterase activity,	mmu00565:Ether lipid metabolism,	0	5	D	-0.546085	0	0	0	0	0	0	0	0	0	0	0	0	0	0	0	0	0	0	0	0	0	0	0	0	0	0	0	0	0	0	0	0	0	0
448	sp|P08551|NFL_MOUSE	P08551	18039	Nefl	neurofilament, light polypeptide(Nefl)	GO:0000226~microtubule cytoskeleton organization,GO:0008089~anterograde axonal transport,GO:0008090~retrograde axonal transport,GO:0009636~response to toxic substance,GO:0014012~peripheral nervous system axon regeneration,GO:0019896~axonal transport of mitochondrion,GO:0021510~spinal cord development,GO:0021766~hippocampus development,GO:0021987~cerebral cortex development,GO:0031133~regulation o…	GO:0005737~cytoplasm,GO:0005882~intermediate filament,GO:0005883~neurofilament,GO:0030424~axon,GO:0030426~growth cone,GO:0033596~TSC1-TSC2 complex,GO:0043005~neuron projection,GO:0043209~myelin sheath,GO:1904115~axon cytoplasm,	GO:0005198~structural molecule activity,GO:0005200~structural constituent of cytoskeleton,GO:0005515~protein binding,GO:0008022~protein C-terminus binding,GO:0019904~protein domain specific binding,GO:0030674~protein binding, bridging,GO:0042802~identical protein binding,GO:0043274~phospholipase binding,GO:0046982~protein heterodimerization activity,	mmu05014:Amyotrophic lateral sclerosis (ALS),	0	8	D	-0.546215	1	1	0	1	1	0	0	0	0	0	0	0	1	0	0	1	1	0	0	0	0	1	0	0	0	0	0	0	0	0	1	0	0	1
449	sp|Q61885|MOG_MOUSE	Q61885	17441	Mog	myelin oligodendrocyte glycoprotein(Mog)	GO:0007155~cell adhesion,GO:0007568~aging,GO:0033993~response to lipid,GO:0051593~response to folic acid,	GO:0009986~cell surface,GO:0016020~membrane,GO:0016021~integral component of membrane,GO:0043209~myelin sheath,GO:0045121~membrane raft,	0	0	0	4	D	-0.548542	0	0	0	0	0	0	1	0	0	0	0	0	0	0	0	0	0	0	0	0	0	0	0	0	0	0	0	0	0	0	0	0	0	0
450	tr|Q924B0|Q924B0_MOUSE	Q924B0	55980	Impa1	inositol (myo)-1(or 4)-monophosphatase 1(Impa1)	GO:0006020~inositol metabolic process,GO:0006021~inositol biosynthetic process,GO:0006661~phosphatidylinositol biosynthetic process,GO:0006796~phosphate-containing compound metabolic process,GO:0007165~signal transduction,GO:0046854~phosphatidylinositol phosphorylation,GO:0046855~inositol phosphate dephosphorylation,	GO:0005737~cytoplasm,GO:0030424~axon,GO:0043025~neuronal cell body,GO:0070062~extracellular exosome,	GO:0000287~magnesium ion binding,GO:0008934~inositol monophosphate 1-phosphatase activity,GO:0016787~hydrolase activity,GO:0030145~manganese ion binding,GO:0031403~lithium ion binding,GO:0042802~identical protein binding,GO:0042803~protein homodimerization activity,GO:0046872~metal ion binding,GO:0052832~inositol monophosphate 3-phosphatase activity,GO:0052833~inositol monophosphate 4-phosphatase…	mmu00562:Inositol phosphate metabolism,mmu01100:Metabolic pathways,mmu04070:Phosphatidylinositol signaling system,	0	2	D	-0.548549	0	0	0	0	0	0	0	0	0	0	0	0	0	0	0	0	0	0	0	0	0	0	0	0	0	0	0	0	0	0	0	0	0	0
451	sp|P06745|G6PI_MOUSE	P06745	14751	Gpi1	glucose phosphate isomerase 1(Gpi1)	GO:0001525~angiogenesis,GO:0001701~in utero embryonic development,GO:0001707~mesoderm formation,GO:0005975~carbohydrate metabolic process,GO:0006094~gluconeogenesis,GO:0006096~glycolytic process,GO:0007611~learning or memory,GO:0019242~methylglyoxal biosynthetic process,GO:0034101~erythrocyte homeostasis,GO:0042593~glucose homeostasis,GO:0043154~negative regulation of cysteine-type endopeptidase …	GO:0005576~extracellular region,GO:0005615~extracellular space,GO:0005654~nucleoplasm,GO:0005737~cytoplasm,GO:0005829~cytosol,GO:0005886~plasma membrane,GO:0016020~membrane,GO:0043005~neuron projection,GO:0043209~myelin sheath,GO:0060170~ciliary membrane,GO:0070062~extracellular exosome,	GO:0004347~glucose-6-phosphate isomerase activity,GO:0005125~cytokine activity,GO:0008083~growth factor activity,GO:0016853~isomerase activity,GO:0016866~intramolecular transferase activity,GO:0031625~ubiquitin protein ligase binding,GO:0048029~monosaccharide binding,	mmu00010:Glycolysis / Gluconeogenesis,mmu00030:Pentose phosphate pathway,mmu00500:Starch and sucrose metabolism,mmu00520:Amino sugar and nucleotide sugar metabolism,mmu01100:Metabolic pathways,mmu01130:Biosynthesis of antibiotics,mmu01200:Carbon metabolism,	0	4	D	-0.550331	0	0	0	0	0	0	0	0	0	1	0	1	1	1	0	0	0	1	0	0	0	0	0	0	0	1	0	0	0	1	0	0	0	0
452	sp|Q8VE70|PDC10_MOUSE	Q8VE70	56426	Pdcd10	programmed cell death 10(Pdcd10)	GO:0001525~angiogenesis,GO:0006915~apoptotic process,GO:0008284~positive regulation of cell proliferation,GO:0010628~positive regulation of gene expression,GO:0010629~negative regulation of gene expression,GO:0030335~positive regulation of cell migration,GO:0032874~positive regulation of stress-activated MAPK cascade,GO:0033138~positive regulation of peptidyl-serine phosphorylation,GO:0036481~int…	GO:0000139~Golgi membrane,GO:0005737~cytoplasm,GO:0005794~Golgi apparatus,GO:0005829~cytosol,GO:0005886~plasma membrane,GO:0016020~membrane,GO:0070062~extracellular exosome,	GO:0005515~protein binding,GO:0019901~protein kinase binding,GO:0042803~protein homodimerization activity,GO:0047485~protein N-terminus binding,	0	0	2	D	-0.553698	0	0	0	0	0	0	0	0	0	0	0	0	1	0	0	1	1	1	0	1	0	0	0	0	1	0	0	1	0	0	0	0	0	0
453	sp|P37804|TAGL_MOUSE	P37804	21345	Tagln	transgelin(Tagln)	GO:0007010~cytoskeleton organization,GO:0030855~epithelial cell differentiation,	GO:0005737~cytoplasm,	0	0	0	8	D	-0.554083	0	0	0	0	1	0	0	0	0	0	0	0	0	0	0	0	0	0	0	0	0	0	0	0	0	0	0	0	0	0	0	0	0	0
454	sp|Q6ZQ38|CAND1_MOUSE	Q6ZQ38	71902	Cand1	cullin associated and neddylation disassociated 1(Cand1)	GO:0010265~SCF complex assembly,GO:0016567~protein ubiquitination,GO:0030154~cell differentiation,GO:0043086~negative regulation of catalytic activity,GO:0045893~positive regulation of transcription, DNA-templated,GO:0045899~positive regulation of RNA polymerase II transcriptional preinitiation complex assembly,	GO:0000151~ubiquitin ligase complex,GO:0005634~nucleus,GO:0005654~nucleoplasm,GO:0005737~cytoplasm,GO:0005794~Golgi apparatus,GO:0016020~membrane,GO:0031461~cullin-RING ubiquitin ligase complex,GO:0070062~extracellular exosome,	GO:0005515~protein binding,GO:0017025~TBP-class protein binding,	0	0	5	D	-0.554323	0	0	0	0	0	0	0	0	0	0	0	0	0	0	0	0	0	0	0	0	0	0	0	0	0	0	0	0	0	0	0	0	0	0
455	gi|88052|pir||A32568	[]	#N/A	#N/A	#N/A	#N/A	#N/A	#N/A	#N/A	0	3	D	-0.554542	0	0	0	0	0	0	0	0	0	0	0	0	0	0	0	0	0	0	0	0	0	0	0	0	0	0	0	0	0	0	0	0	0	0
456	tr|G3X9J0|G3X9J0_MOUSE	G3X9J0	74206	Sipa1l3	signal-induced proliferation-associated 1 like 3(Sipa1l3)	GO:0001654~eye development,GO:0002244~hematopoietic progenitor cell differentiation,GO:0003382~epithelial cell morphogenesis,GO:0007010~cytoskeleton organization,GO:0051056~regulation of small GTPase mediated signal transduction,GO:0090162~establishment of epithelial cell polarity,	GO:0001725~stress fiber,GO:0005615~extracellular space,GO:0005886~plasma membrane,GO:0016020~membrane,GO:0016324~apical plasma membrane,GO:0045177~apical part of cell,GO:0061689~tricellular tight junction,	GO:0005096~GTPase activator activity,	mmu04015:Rap1 signaling pathway,	0	3	D	-0.556332	0	0	0	0	1	0	0	0	0	0	0	0	0	0	0	0	0	0	0	0	0	0	0	0	0	0	0	0	0	0	0	0	0	0
457	sp|Q9CY57-3|CHTOP_MOUSE	Q9CY57	66511	2500003M10Rik	chromatin target of PRMT1(Chtop)	GO:0006351~transcription, DNA-templated,GO:0006355~regulation of transcription, DNA-templated,GO:0006406~mRNA export from nucleus,GO:0008284~positive regulation of cell proliferation,GO:0031062~positive regulation of histone methylation,GO:0032781~positive regulation of ATPase activity,GO:0051096~positive regulation of helicase activity,	GO:0000346~transcription export complex,GO:0005634~nucleus,GO:0005730~nucleolus,GO:0016021~integral component of membrane,GO:0016607~nuclear speck,	GO:0003723~RNA binding,GO:0005515~protein binding,GO:0008327~methyl-CpG binding,GO:0044822~poly(A) RNA binding,	0	0	2	D	-0.556679	0	1	0	0	0	0	0	0	0	0	0	0	0	0	0	0	0	0	0	0	0	0	0	0	0	0	0	0	0	0	0	0	0	0
458	sp|P09411|PGK1_MOUSE	P09411	18655	Pgk1	phosphoglycerate kinase 1(Pgk1)	GO:0005975~carbohydrate metabolic process,GO:0006094~gluconeogenesis,GO:0006096~glycolytic process,GO:0016310~phosphorylation,	GO:0005737~cytoplasm,GO:0005829~cytosol,GO:0016020~membrane,GO:0045121~membrane raft,GO:0070062~extracellular exosome,	GO:0004618~phosphoglycerate kinase activity,GO:0005524~ATP binding,GO:0043531~ADP binding,	mmu00010:Glycolysis / Gluconeogenesis,mmu01100:Metabolic pathways,mmu01130:Biosynthesis of antibiotics,mmu01200:Carbon metabolism,mmu01230:Biosynthesis of amino acids,	0	2	D	-0.562366	0	0	0	0	0	0	0	0	0	0	0	1	0	0	0	0	0	0	0	0	0	0	0	0	0	0	0	0	0	1	0	0	0	0
459	sp|Q9D394-3|RUFY3_MOUSE	Q9D394	52822	Rufy3	RUN and FYVE domain containing 3(Rufy3)	GO:0007015~actin filament organization,GO:0007275~multicellular organism development,GO:0007399~nervous system development,GO:0030154~cell differentiation,GO:0030335~positive regulation of cell migration,GO:0045773~positive regulation of axon extension,GO:0050770~regulation of axonogenesis,GO:0050771~negative regulation of axonogenesis,GO:0050772~positive regulation of axonogenesis,GO:0090316~pos…	GO:0005737~cytoplasm,GO:0012505~endomembrane system,GO:0016020~membrane,GO:0030027~lamellipodium,GO:0030054~cell junction,GO:0030175~filopodium,GO:0030424~axon,GO:0030425~dendrite,GO:0030426~growth cone,GO:0042995~cell projection,GO:0043025~neuronal cell body,GO:0043204~perikaryon,GO:0071437~invadopodium,	GO:0005515~protein binding,GO:0046872~metal ion binding,	0	1	3	D	-0.567924	1	1	0	1	1	0	0	0	0	0	0	0	0	0	0	0	0	0	0	0	0	0	0	0	1	0	0	0	0	0	0	0	0	1
[truncated: 40 more rows]

## Sheet: Phospho
Supplementary Data 1. List of 499 DEPs and 236 DPpeptides Differentially Expressed in LV-mitoAβ Hippocampus Compared to LV-GFP Hippocampus
[truncated: 238 more rows]
