# Supplementary material for: Aβ-induced mitochondrial dysfunction in neural progenitors controls KDM5A to influence neuronal differentiation
Source: Exp Mol Med. 2022 Sep 2;54(9):1461–71. doi: 10.1038/s12276-022-00841-w (PMC9534996; doi:10.1038/s12276-022-00841-w)
Supplement: Supplementary file 3 — Dataset 2 [file 12276_2022_841_MOESM3_ESM.xlsx]

## Sheet: updown+-500
		Scaled RNA Expression (in vitro neurogenesis)
		PMID: 26516211
Proteome	EntrezID	ES	CA d4	CA d8	TN 12h	TN d1	TN d2	TN d3	TN d5	TN d7	TN d10
Ctcf	13018	1.86499	2	-1.01323	-0.234363	-0.0650617	-1.04674	-1.157	-1.51703	-1.84051	-2
Wiz	22404	-2	-1.48939	-0.626508	0.638349	2	-0.0722412	1.58332	0.56692	-0.452878	-1.20834
Dr1	13486	2	0.386686	-2	1.76081	1.78644	-0.461905	-0.443671	-0.711958	-1.13024	-1.81884
Chd4	107932	1.68505	1.2345	-0.773004	1.17189	2	0.219994	-0.193631	-1.27281	-1.59988	-2
Mbd3	17192	2	-0.34951	-1.34151	-0.438399	-0.806723	-1.50335	-1.45905	-1.51992	-1.78956	-2
Taf2	319944	1.63023	0.180601	-1.78349	1.44014	2	-0.0916859	-0.487868	-1.27462	-1.13994	-2
Sin3a	20466	2	0.934827	-1.18296	-1.04603	-0.702844	-1.19146	-1.21108	-1.59232	-1.80113	-2
Ash2l	23808	2	-0.531808	-1.7953	-0.823038	-0.772135	-1.17734	-1.29627	-1.61708	-1.69502	-2
Btaf1	107182	2	-0.0191452	-1.33861	0.0513045	0.0163193	-1.06919	-1.1998	-1.5855	-1.42341	-2
Setd1a	233904	2	0.672712	-1.50739	-1.03611	-0.59469	-1.69001	-1.37972	-1.47388	-1.78076	-2
Gtf3c1	233863	0.688487	0.199872	-2	1.86822	2	0.0724421	0.223325	-0.819585	-0.827789	-1.82835
Sap130	269003	2	0.682502	-1.97257	-1.2681	-0.839776	-2	-0.883186	-0.455622	-1.32929	-1.43067
Crebbp	12914	-1.46514	-1.50618	-2	0.261865	2	-0.63525	1.29344	-0.153845	-0.663957	-1.73586
Cxxc1	74322	1.97295	0.506508	-1.34555	2	1.75882	-0.323159	-0.526161	-1.30913	-1.32973	-2
Sp3	20687	2	1.21198	-1.11701	0.348815	0.646112	-0.27033	-0.334747	-1.41935	-1.42173	-2
Brd4	57261	2	1.20756	0.0586555	-0.18764	1.36051	-1.82017	-0.669281	-1.40614	-2	-1.5516
Rad21	19357	2	1.06963	-0.702297	-0.366343	0.0259945	-1.08851	-0.851188	-1.60116	-1.68911	-2
Foxp1	108655	2	-1.21188	-1.21657	-1.1215	-1.24129	-1.52702	-0.578651	-0.950254	-1.19329	-2
Smc1a	24061	2	0.764931	-0.988492	0.512945	0.623027	-0.645195	-0.719089	-1.41409	-1.20493	-2
Kdm2b	30841	1.91957	2	-1.95315	-0.984492	-0.568193	-1.0628	-0.615759	-1.2598	-1.42414	-2
Bcl11b	58208	-2	-1.58016	-0.478916	-1.00622	-0.778847	-0.316504	1.12023	2	0.840845	-0.335891
Gtf2b	229906	0.270327	-0.779646	-1.76275	2	1.89969	0.432491	0.235328	-1.06705	-1.36139	-2
Hdac2	15182	-1.4824	-1.21367	-1.79119	1.30625	2	0.763733	0.567368	-0.485498	-0.801546	-2
Ddx21	56200	2	-0.273319	-1.66149	-1.15046	-1.298	-1.61958	-1.66104	-1.82594	-1.92419	-2
Nr3c1	14815	0.924998	2	0.574029	-1.50026	-2	-1.48948	-1.53112	-0.499	0.34389	1.76098
Creb1	12912	0.543776	0.927516	-0.977548	1.21358	2	0.687463	0.418782	-0.995069	-1.41419	-2
Rnf2	19821	0.427151	-0.266747	-1.03211	0.911753	2	1.31054	1.93291	0.0202207	-0.664658	-2
Rela	19697	1.2038	2	-2	-0.403334	0.017293	-0.99825	-0.859673	-0.563711	0.41695	-0.195789
Taf3	209361	2	0.277976	0.356424	0.544645	0.292906	-0.683734	-0.66029	-0.859467	-2	-1.41446
Kdm1a	99982	2	0.589027	-1.39381	0.112541	0.647882	-0.173465	-0.30096	-1.13711	-1.32268	-2
Med1	19014	0.621388	-0.0884235	-0.617014	1.20074	2	0.521336	0.942968	-0.647256	-1.26855	-2
Cbfb	12400	2	1.4522	-1.41534	0.533293	0.35781	-0.654599	-1.21463	-1.80975	-1.74353	-2
Rest	19712	2	-0.250764	-1.75792	-1.81354	-1.90218	-1.94643	-1.99295	-1.97461	-2	-1.96225
Hdac1	433759	2	-1.70427	-1.75088	-1.74712	-1.79735	-1.87112	-1.9528	-1.97251	-1.94097	-2
Hopx	74318	-1.47718	-1.13902	-1.39272	-2	-1.95706	-1.21306	0.168993	1.37258	1.70025	2
Men1	17283	2	-0.283481	-2	0.287125	0.62803	-0.57335	0.00348542	-0.323301	-0.47334	-1.3508
Nipbl	71175	1.55501	2	1.23819	0.819738	1.93157	-0.00128869	0.0449444	-1.34709	-1.78327	-2
Smad3	17127	-0.530879	1.95152	1.42511	2	0.790343	-0.598716	-0.917178	-1.09002	-1.78483	-2
Yy1	22632	2	1.79501	-1.01536	0.120688	0.219867	-0.845554	-0.887083	-1.43557	-1.67582	-2
Hexim1	192231	2	0.690206	-1.3992	0.937548	-0.25779	-1.41798	-1.24174	-1.64719	-2	-1.97767
Asxl1	228790	2	1.77568	-1.42161	-1.03504	-0.327498	-1.5027	-1.37991	-1.72044	-1.67509	-2
Stat2	20847	-0.784988	-1.79139	-2	-1.80298	-1.05206	-0.620127	0.702871	2	0.483829	0.771334
Kdm5a	214899	-0.348492	0.0162227	-0.419423	1.45589	2	0.0822852	-0.505561	-1.70266	-1.74528	-2
Mta2	23942	0.977499	0.603885	-1.11549	2	1.78632	-0.138809	-0.352212	-1.19027	-1.61512	-2
Stat3	20848	1.07629	-1.93369	-2	-1.51838	-1.17542	-1.2718	-0.827587	-0.117879	2	1.56021
Mettl3	56335	2	0.735066	-1.40952	0.952751	1.12409	0.0760128	-0.49688	-1.41077	-1.31182	-2
Rai1	19377	-1.87483	-2	-1.88614	-1.05702	1.58052	0.684789	2	0.838007	0.0171299	-1.06481
Hcfc1	15161	2	0.0488026	-1.98956	-0.229237	0.115222	-1.16689	-0.9423	-1.53532	-1.62435	-2
Med24	23989	1.61852	0.416147	-2	1.44218	2	-0.253282	0.350993	-0.300463	-0.412044	-1.17936
